# Supplementary material for: Genome-Wide Characterization of the WOX Gene Family in Polygonatum cyrtonema and Its Applications for Regeneration
Source: Plants (Basel). 2026 Jun 4;15(11):1745. doi: 10.3390/plants15111745 (PMC13259356; doi:10.3390/plants15111745)
Supplement: Supplementary file 1 [file plants-15-01745-s001.zip]

Archive with 2 entries (2 files):
- plants-4329583-supplementary.xlsx
- Supplement figures.pptx
