# Supplementary material for: Genome-Wide Characterization of the WOX Gene Family in Polygonatum cyrtonema and Its Applications for Regeneration
Source: Plants (Basel). 2026 Jun 4;15(11):1745. doi: 10.3390/plants15111745 (PMC13259356; doi:10.3390/plants15111745)
Supplement: Supplementary file 1 [file plants-15-01745-s001.zip › plants-4329583-supplementary.xlsx]

## Sheet: Table S1
Table S1-1. PCR primer sequences used for N. benthamiana transformation experiments. (Primers for cloning PcWOX coding sequences and for PCR verification of transgenic plants.)
Primer name	Sequence (5'-3')	Fragment size
sfGFP-F	ATGTCAAAAGGAGAAGAG	735 bp
sfGFP-R	CTAGGGATTAATTAAACTAGTCT
PcWUS-F	TCACATGGAGCCTGG	876 bp
PcWUS-R	ATGGATCCTCATCAGTACCA
PcWOX5-F	ATGGACCAGGTGCCAGGATT	531 bp
PcWOX5-R	TTACAGAAAGCTCAGCCGGA
Table S1-2. Primer sequences used for RT-qPCR of PcWOX genes. (Primers for quantifying PcWOX expression and the PcActin control in Fig. 6D.)
Primer name	Sequence (5'-3')	Fragment size
PcWUS-F	AAGATCGAGGGCAAGAACGTC	100 bp
PcWUS-R	TGGTGGAGTTGTTGGAGATGTC
PcWOX5-F	AGAACAGGTGAAGGTGCTGAC	100 bp
PcWOX5-R	AATCTTCCCGAACGAGCTGAG
PcUBQ-F	GGACCCAGAAGTACGCAATG	175 bp
PcUBQ-R	AATTACCAGGGATACAGCACC
NbACTIN-F	GGTAGCTCCACCTGAGAGGAAGT	93 bp
NbACTIN-R	GCCTTTGCAATCCACATCTGT

## Sheet: Table S2
Table S2. List of genes used in phylogenetic tree
Species	Locus Code	Gene Name
Arabidopsis thaliana	AT1G20700.1	AtWOX14
	AT1G20710.1	AtWOX10
	AT1G46480.1	AtWOX4
	AT2G01500.1	AtWOX6
	AT2G17950.1	AtWUS
	AT2G28610.1	AtWOX3
	AT2G33880.1	AtWOX9
	AT3G03660.2	AtWOX11
	AT3G11260.1	AtWOX5
	AT3G18010.1	AtWOX1
	AT4G35550.1	AtWOX13
	AT5G05770.1	AtWOX7
	AT5G17810.1	AtWOX12
	AT5G45980.1	AtWOX8
	AT5G59340.1	AtWOX2
Oryza sativa	Os01g62310.1	OsWOX2
	Os11g01130.2	OsWOX3.1
	Os12g01120.1	OsWOX3.2
	Os04g56780.1	OsWUS
	Os01g60270.1	OsWOX13
	Os04g55590.1	OsWOX4
	Os01g63510.1	OsWOX5
	Os07g48560.1	OsWOX11.2
	Os03g20910.1	OsWOX12
	Os08g14400.1	OsWOX11.1
	Os05g02730.1	OsWOX3.3
	Os05g48990.1	OsWOX9
	Os01g47710.1	OsWOX8.1
	Os07g34880.1	OsWOX8.2
Agave americana	AgateH1.15G044700.1	AgWOX13.2
	AgateH1.16G029000.1	AgWOX13.1
	AgateH1.11G069500.1	AgWOX13.3
	AgateH1.30G013200.1	AgWOX4
	AgateH1.26G054400.1	AGWOX3.2
	AgateH1.02G243000.1	AgWOX3.3
	AgateH1.12G027300.1	AgWOX3.1
	AgateH1.15G065400.1	AgWUS1
	AgateH1.16G073100.1	AgWUS2
	AgateH1.06G094500.1	AgWOX9
	AgateH1.26G025000.1	AgWOX11.2
	AgateH1.02G148200.1	AgWOX8
	AgateH1.27G051300.1	AgWOX5.1
	AgateH1.12G001200.1	AgWOX5.2
	AgateH1.02G324500.1	AgWOX11.1
	AgateH1.12G066900.1	AgWOX11.3
	AgateH1.18G090900.1	AgWOX2
Asparagus officinalis	XP_020242774.1	AsWOX13.1
	XP_020243683.1	AsWOX2
	ONK64552.1	AsWUS
	XP_020266896	AsWOX8
	XP_020242769.1	AsWOX13.2
	XP_020261008	AsWOX13.3
	XP_020275261.1	AsWOX5
	XP_020274850.1	AsWOX3
Polygonatum cyrtonema	PC01G03060.1	PcWUS
	PC08G01046.1	PcWOX3.1
	PC09G00255.1	PcWOX3.2
	PC10G00368.1	PcWOX4
	PC08G00645.1	PcWOX5
	PC02G02325.1	PcWOX8
	PC03G00796.1	PcWOX9
	PC11G02860.1	PcWOX10
	PC01G00015.1	PcWOX13.1
	PC11G01223.1	PcWOX13.2
	PC06G03741.1	PcWOX13.3

## Sheet: Table S3
Table S3. Gene characteristics of WOX transcription factors in P.cyrtonema
Clade	Gene name	Number of amino acid	Molecular weight/kDa	Isoelectric point	Subcellular localization
Modern (WUS) clade	PcWUS	291	32.737	5.3	nucleus
	PcWOX3.1	193	21.872	8.66	nucleus
	PcWOX3.2	202	22.805	7.68	nucleus
	PcWOX4	130	15.006	5.76	nucleus
	PcWOX5	176	20.178	8.45	nucleus
Intermediate clade	PcWOX8	368	39.123	6.59	mitochondrion
	PcWOX9	699	77.76	7.02	nucleus
Ancient clade	PcWOX10	217	23.959	5	nucleus
	PcWOX13.1	78	8.873	8.93	nucleus
	PcWOX13.2	274	30.117	5.73	nucleus
	PcWOX13.3	275	30.24	5.44	nucleus

## Sheet: Table S4
Supplementary Table S4. TMM-normalized expression values of PcWOX genes.													Table S4. TMM-normalized expression values of PcWOX genes
Index	L1	L2	L3	L4	L5	L6	St1	St2	St3	St4	St5	St6	R1	R2	R3	R4	R5	R6	Fi1	Fi2	Fi3	Fi4	Fi5	Fi6	Fr3	Fr4	Fr5	Fr6	S6
PC20G00368 (PcWOX4)	0	0	0	0.04	0	0	0.523	0.512667	0	0	0	0	0	0.227	0.0413333	0	0.112	0.602333	0	0	0	0	0.0403333	0.0726667	0	0.035	0	0.0313333	0
PC15G01046 (PcWOX3.1)	0.119667	0.949	0.156	0.2	0	0	0.318333	0.745	0.288	0.113	0.071	0.0216667	0	0	0.0813333	0.0533333	0	0	0	0	0.037	0	0	0.049	0.659667	0.365333	0.122	0	0.03
PC2G03060 (PcWUS)	0.310667	0.382667	0.274333	0.419	0.061	0	0.191667	0.182667	0.250333	0.372	0.0273333	0	0.355333	0.301333	0.317667	0.297	0.0863333	0	0	0.301	0.0866667	0.134667	0.0636667	0	0.0656667	1.30467	0.022	0	0.222
PC21G02860 (PcWOX10)	0	0.0556667	0	0.024	0.0693333	0	0.0613333	0	0.0216667	0.0196667	0	0.264	0.0213333	0.059	0.0493333	0.074	0.200333	0.798333	0	0.107333	0.0343333	0.0246667	0.157	0.108667	0	0	0.0776667	0	0.03
PC21G01223 (PcWOX13.2)	17.0683	21.6893	4.82633	8.71833	4.441	3.929	28.6673	30.934	12.9867	13.4273	4.109	8.06433	31.0817	22.4157	35.7043	40.902	20.9297	20.4483	18.0047	12.7117	16.0623	19.387	13.3303	12.9117	13.113	8.42267	6.62767	4.719	4.018
PC2G00015 (PcWOX13.1)	0	0	0	0	0.635333	0.332667	0	0	0	0.349333	1.19333	1.46967	0	0.029	0	0.033	0.556	0.87	0	0	0	0.072	0.168667	0.732333	13.7073	0.0616667	1.70733	1.426	5.204
PC15G00645 (PcWOX5)	0	0	0	0.0586667	0.106	0.135333	0.335667	0.130667	0	0.508	1.81567	0.450667	0.316	0.0683333	0.119667	0.595	0.277667	0.211	20.8183	2.85167	1.98	30.205	5.719	2.48167	0.150333	0.819333	0.679667	0.244333	1.29
PC18G00255 (PcWOX3.2)	0	0	0	0.056	0	0	0.153667	0.106333	0	0	0	0	0.0303333	0.041	0.0513333	0.105667	0	0	0	0	0	0	0	0.021	0	0.0193333	0.125	0.0203333	0
PC12G03741 (PcWOX13.3)	14.995	13.904	12.6047	19.0277	17.635	13.7053	17.4963	15.594	19.0993	12.9503	12.1447	11.83	13.1747	10.139	14.7303	14.268	9.00133	10.0213	13.999	12.846	11.586	12.3167	9.61633	12.2197	19.4957	9.531	7.31233	5.057	3.05733
PC6G00796 (PcWOX9)	0.0436667	0.169667	0.304333	0.227333	0.134333	0.308	0.21	0.295333	0.264667	0.38	0.309	0.104667	0.453667	0.299667	0.518667	0.386333	0.747333	0.717	0.289333	0.071	0.326333	0.261333	0.293333	0.418333	1.088	2.80867	14.8447	19.135	4.45967
PC3G02325 (PcWOX8)	0.016	0.0503333	0.0133333	0.0293333	0.435333	0.126333	0.214667	0.447333	1.05733	0.518667	0.321333	0.510667	0.216667	0.323333	0.243667	0.380333	0.495	0.471667	0.284	0.197	0.175333	0.166	0.435	0.239667	0.925333	4.41767	9.83433	11.029	3.70167

## Sheet: Table S5
Table S5. The promoter sequences of PcWOXs
>PCWUS
gccatggtatgagattcctaacaagatcacaaagctgagattagaacaaaaaatgtaatg
gaagataaatgtttgcaaaatgttagttagatatggagatggacttgagtgccctgctga
tagggatgtaaacagatacaaataaaccgatctaaatccaattctgtatatgtatactaa
caaatattgatatctgacatccaatatgatcaaggacatagataatgccaagctactgaa
atatttgaaaaaatgtaaaggaagataaatgggcaggcccatatgtataataaactaatt
aaggcagacaaatggtcacaaagcagagattttggcgaaaacccaatacaggcaatcaaa
aatcctaaaacaagcatcatatcacaaacaagaaaattgagcattctgagaccttaaaag
agcaataatccatcataaatttcttcaaaataatcaataagacctgtttaagaatgaaat
gttccagttcataagaaaccctagttaacaattctccttcggcgggtagcataaaccttc
aaagaaacgatattaaaattggagcaattctatagattattgatcaccagtaaccaaatt
gaacattctaaaacactaattagtggaaacttacaaccaaattgagcatcccgaaacctt
aaagaacagcaattgagaagttcgcatcataaattttcgcaaaaaaaaagtcaaaaatga
gaacaaaatcgacataagtgcttgagttcgtagaaaccctagctttaattgatgaagaaa
tcaagagagagagagatgaatgggttacctttgttagcgagccggagaaaggggaagaga
gaattgattagaacttgatttcgatttcgaaaattgcggcctagggttagggtttcgcgt
tttgggcggagagaacgagagagtcgggatagaactagagagtctgcgtgcgaatgatca
gaacgaagagataagggtttgggctgtggttcgggctttttgggcgggtttggacatgtc
catactttgcccaataacaaaatgggcgggtttggacatgtccatacctgtcataagttg
aaatgggcgggccaagactgggctttttcgggccggcccaattgggcctcgggctggtcc
gaacccattctcatccctaggtggaggtgattgcgagcgtgaggcatgtgaatctcgtgg
cgttgagagggtattatactgcgacgacgcagatggaggggcaccagaggattattgttt
gcgagttgatgaagaatgggagcttgcatgaccatctgtttggttcggaggggacgaagt
tgagttggctggttaggcagaacattgcggttggaacggcgagggggttggcttacttgc
attacggagcccagccgacaatacttcatagagatattaaagcgagcaatattctgcttg
atgaaaagtttaaggccttaatatgccaatagcatgtacgagggttgtgtgagtatgggg
ggtataacagtgattttataatatttatttagttttaagattataaggttaaattggata
atttggtgtgtgtatttactaattatatgtgcgtgtactaatgcatatgtgtactaatca
aatatgcatgtgggaataaccgcacccaaggttttgggggtgtgggtcccaataactcac
acacccatactcccatattttccaaaatttcccatggctatacaaatagcaggattcaaa
ataaaaaggaaaatgaaaaataagaaccatgaaatctctctctcatatttctttctttct
ctaacaactttaaaaaattcatctcatttggattaaagaacgacttggggttgggaccat
ttattcatttggattaaagaacgacttggggttgggaccatttaaaaaaattcaactcta
ttttcactccaatttctcattctctctcattggcaaattgaggagagaaagaaaccctag
cgagaaaaccttgcttgaaa
>PCWOX13.1
aggtggcaatgacatcattttttcccttctccctaactacataatggcatgtacaggtac
attttcaagtacgtacgtagttttaaactgcatccttatatatatgctcctgttcaagtt
ctgtacagccatgaagttaaggatatatattgatcaggcataatatccatcatgacttgt
gtagcttatctatagacaactaaaaatgggttaatcctctatgagatatcaattgaaaga
aaatcctctttattcaagaattttttatcctaataattgaatataactttcattaataat
cgagctcttgatgcatggagtgagcagtgtgtctaaacccgtaaatgcttactttcttat
gagttcatgaggtagaaagtttgctttgtgcatcagatgaagtatttgatcacatgcttt
tcttttaacttcattctctttttaattgtggattataactcctaacttcctgcaggaaca
aagacttcaaaggctcaaggaacgcttgaatgtcccttttgatgaaagtcgaccagatca
tcaagtatatacatttttcttctgctatatggttatacatttcaattttattttgtagct
gacttctatttctcatactctgcagaattttatatatatatatatatatatagagagaga
gagagagggaggaaacagggaatacaccggcagtataggcaattcctacaccaactagag
agaggttggggctcacaacccatgtgcccccatgggtccttaaactttgttagctcccac
cccaatcaaggcggtgtaggaattccctacaccgtcggtgtattccatgtttccaataca
cacacaataaaggaactatgctggtagcgaaggaaatttcctatgctgccagcgcagttc
cgtctcctctgatttttttattttttatttttacattatgatttcaaccctctagggtta
acttatatccaatttcttggattttagttttgatttgaccttccatcaagcggacacaaa
attaatggttttcggtgaatataacatcttgtatccacttgatggaggggtaaatgaact
ccaaaatctatgaaatttgatcctaaagaagctaaggtggagatcattatccaaaaaaat
taaaaagatgggagcgaaggaaatttcctatgctaccggtgcagttcggactcctctgat
tttttttattttttatttttgcattatgagtttttggcaactagcacatttactgtttct
gcactgctagcgtaggaacaataaacctatatatatatatatatatatatatatatatat
atatatatatatatatatatatatatatatatatatatatatatatatagggtcattcca
agaggatttcaatagtaaatcctacctcctgctatccattggatgagactaaggattaga
gcccattttgtcccttatccttttgtttttagtgtgcactaatcactagggagatccaat
ggatagtaggttaggaggatcactattgaaatcctattggaaggacccaagttcatatat
atatatatatatatatatatatatatatatatatatatatatatatatatatatatatat
atatatatatatatatatatatatatatatatatatatatatatatattgagaaagtgtg
tctaaggtggctccataaatgtcatctatggagccacctatgtggcacaatcttagctcc
ttattaaggggttgagtggacttttttgtttgagtggatgagcagcggtagcaggggcgg
cgcagcgaatttcgccggactccggtggctgcgccacctccgacgccgccttcgccaccg
ccggcgctggtcacctccccgttaggttcacccgtttcccattgagttttagaaaaaaaa
taaaaaaaaagaaatgccacctcagccctttgattaggagctgagattgagcacctaggg
tgcctccatagatggtatat
>PCWOX8
tggctggctcagatttgaagaatattcgctgagatggaaaattgtagaggggagaagcta
agtagcaattaacataagcaacatcatatgtggcagaggggttgaaagtcgggaagaact
ttcgacctgcatcatgcacaaggacgtgcatggggatgccagtgaaccagacgaaagttg
atatagtgcggtcgaaagttctcactgagaagtttcgaccgagatgaaggatccagaaag
ttgagagtttctgaagtcttgtagaacggtcaaaagttgcaaagaagaactttcgaccgg
cttgaagagcgatcgaccggcgtgccaaggactttcggccggcggtcggatcaaatcaca
aaataaaattttcatgagttgtttctagggttgcttataaataggctggtaggttgttgt
cattgtatatgatcgaaaatattggtcttttagaagctgcctttgagagagatagcgaga
taaatccctagtctagggtttgagagactgagcactttttttgagaggattaagtggaga
tcaatgatcttgactttgtaatttctttgtgatcttgtctcctctatagtgaaagttttc
tcatgctacttcgttgacatacactcaaccaccctgcttgtttggagcctcgctagatca
tgatgtttgcggtatctgttgatttgtgaatactcttgtatgccgaaggtgcttcttttg
gggtgatacgatctccatggatcatgttaaggtgtcttgatgtttgcttccgcgctattg
ataggctgtttatttaattaacaaaaaaactaggttacttgcattcaagttgaactacga
taattaatactattatttgcaaaaaagttaacctttcgattcaaaatttgctccgtacaa
gaaaatcaattaaaagtgcttgcattttagattttgcaatacagtagttgatcatatatt
atgatcataatttcttttcctttttgtgttaaatattcaaaaaccatagtctggtctcta
ataatgtttaaataatgtgtgaatttgttgaaattttgaagtagtttcttactgaaaaga
ggggagcagagacccctcgagtcaatccaaggccacctcaccatgccctaaataacccaa
acctgcaattactccctcccacgccattttccaatcaaactcccttttcatgctcttctc
cctttttccccttcttgactttcaaaccacccccacaaatattaattcctgcaacaacct
cctcttctccctccaccttagaataatcaaattataattatctctcccctagccaagccc
aaatcctcacccagccagataaagctgcagagagctagaaagaggataaagatgtactac
tcaatatatatcacaatctccctactgtgtttgctcactgaaaaagcaatctgatctccc
ccctcctttttctaccccctttccattcagagtcctaataaagacccaggcagagagggc
cttctgtgcccccttgcttggcacgcgagggaattccagcgtacttcgtgtttgagtgat
actgcagttttgctttttgctgggttttataattaatgcatagtgcttgaggtatgggag
agagtgtaccttattcacaaatttttcttgaatatttcttgattttgtgtttgatgcata
tgcgtgtgtattaatgatgcacacacaccctcccgtagccataggggtttcttgttgctt
gttctttgggaggtgggatgcaactgatgtactgcttcttctttttctttatttttatat
attttatctgcaatacatggtgatggtcgtattaattgttgaatgtgtgtgtgtgagaaa
ttgaatgcacaggggtaggttgagactatttataaaggccaaggaaagaagaagagatcc
gatactccagctggagagacaagaaggggtgtttccataaacaaaagagaaagaggaacg
tcgtcatcatcatcatcatc
>PCWOX9
ggttttagggttttatgtctctcaaaataaaggcgttcatgctcgcaacattacacacag
aatgtttacaagctctgccaggcagagcagtcgaaagcataaaggggacagtcgattggc
ccataaggctgtcaaaagttgaaactgcataatttcaaccgcttcaaagaattcagagac
ttaaagttttctgggagttaggctggcgatcgaagttcttcaatggaactttcgactggc
atattcatcggttgatcagctagtgaccccttttgactggcagttaggtttcagcccgga
ttcagacgtttgatgaggtttcggagttggtgattataaaagcaactttatggtttcttg
tgttatatctgtaaataagttttgatagaggaataggtcatattgttctagggctaaaga
gattacacaatcaagagagattaagtggatatcacggagctcgtcttgcaattattgtaa
cccttctctattagtgaagattcttccttgatgtccctaagacgtacacttggtcacata
gaccctatggaacctcattacatcgttacctttgctacggttgtttgaatttcatctttt
ttgtggttgttttcatgtatggttctttgtcaaggccaaatgaatcacatatctaaaggt
ggttggtttcgtaggacacaacattattattctagtttttttgataatacattattattc
ttgttactaaataaaattacaacaatttttttttgctaaattactatcttttaatacttt
actatcaaaatttgtagaaattttggaaaaataaataaataataataagaattcagttgt
gatgtagaaaaaggtgaagaggagttactgaaaagtggggagcggagacccctcgagtca
atccaaggccatctcaccctgccctaaatagcccaaacctgcaattactccctcccacac
aagtttccaatcaaactcccctttccccccttcttgactttcaaaaccccccatattaat
tccttcaacaacctcctttttttttttcccttgctatatttaataccctcttagaataat
caaattataattatatttgtttttcccttgctatatttaataccctcttctctctctata
tcacttcactccactctctacagctgctaaccaagagccaagcccaaatccattcatccc
cacttcccattgcattcaacagtgggccttgttgtagaaaaagccaaggcagagaaaggt
gcagagagaaagagtggataaaaagactgatctattctactctactcccataggcataca
tggtaagtatatatcacaatcctcttactgtgtttgcccactgaaaaagcaatctgacct
tcctccatctttttctcccccctttcctttcagggtcctaataaagagccaggcagacag
ggccttctgtgcccccccttgcttcgcattccagggaattccagtgtacgtactactcct
cctcctctcgtttgaatgatgcacagtagtgggcttcttttgttttgggctttaatgcaa
agtgcttgagaggaggtatggcagggattgtaccttctcaaacttaatttttccttgatt
ttttaatatatttcttgtatgtattaatgatattgcacacacaggggtttcttgttgctt
gttctttgggaggtgggatgtgaactgttacttcttcttcttctctttatatatatatat
atataatttggagtagtattaattaatgattgtgtgtgtgtgtgtgaaattgaatgcaca
ggggtgggtggagagtattatatagacaaggaagcaaggaagaagaggtcagataataga
gagacagaaaagaacttccaaaaaaaaagaaaaagaggtcccccatcccttcctcttttc
ttgctgctgcttaattcccaacttgttggcaaagtcaagaactacatagaaccatcatca
tcatcatcatcatcatcatc
>PCWOX13.3
gagacttgatgtgagtagaggagtctttatccaccaaaaacaaagaaaagaaataagtga
ttttcgtagatttgagaaatgttttgctcaccgcaggcttactcaccgcgtgattcgaac
cgttcaacgcgcttgatggaccgctcggatcattctttatcacgaccaacatgggactct
ggaaggggcccacacggggtgtgatccgatccgtccatcgccgctatgtacggttcggat
cgcgtggtgagcaaacctgcggtgagctaaaaaaaaatttcaaaaaaattgacttaaaaa
ggtcttgggtcgcttgacctcaacgtcacacaaagggcaccaccaccatcatcatatcaa
atatcatttcagcacagaaatgatccaacattaattatgagatctatggatagactgcaa
agaaaaggagactaaaaagcctacccattttcttcgtttcacatgttttatttatttttg
tcaaacccctttccctccactaaattctgagtagtgctatttgccacccccggtgatcac
ccgcttaatcacccgggtgacgtgacaggcaggcattggcttgctgccacagccagtagg
ggggttggggatgtggtgtggagcccatcccccctcaaccaatctcggactgacacgtca
cccgggtgtttgaccggatgatttgacccggatgacaaatagcattttccctaaattctc
ctcctacccaacaaacaacaaaaataatttgtgcatattagtccttgcatgattgccata
ttgtttgttttttaccagtctttatgtggaattatattttcttcgtatttaaaaacatct
ttttaccttatttagcaattttttttaaaattagcaacaaagggtatatagttttacctt
atttagatacgtttttttactccttatcatataaattaatagagaggaaccttcatagta
aactttataaaataccccttaccatagacattagttgtgcttcttcataattcgaatgaa
ttcctgtgtttatttatgaaatccacttccaatacaacaaaatctcaatctagttatagt
tttcctaaagttggagccaagagtagatctcgaacttgagagggtgagcttcatttcaat
ttaatccatctatctcatgaataaaagtatcataagaaaaactatatttaaaaagcctta
ttattagaacttgtaaaagtaaataaatgcgcagaacaactttttctttttactgatagt
agaatcgtggattctgaatcgtgttctcgaaaatgcaaaactatcaaaaccggccgagcg
aaacgaggaaggttttctcccatgacatattatgtaatcttctccgtcttgtcttttttt
tccttccgcttcagcacttcctctttccctccgcttcctccttcttcccttctcctttgt
cctcttccccaacgaaatcctaatcctattcagagagaaagagagagaagagaaagatga
gaaggcggaggttcgggggacctgagcagctagcagcggatgactcgcctcgcctttctt
tccctctctcaaatcctaaaaaagtcgtgtcgtcggagaagatgacaggaggagggtcgc
cgttgtcagggaaaaagaccggaggaggtcggttttcgcttgcagcatactagtaataat
tcctttttaaataaaagaaaaggatagaaaaaaaaaaccaaacattaaaaagcaaataac
aaaagtttgatagatcaatacacaaataatcacaaaaatagtggagtaagaaattccacc
agaaaaggaagaaaaaaagaataaaaaaataaagaaaaaatcgcgcgtgccgttactttc
cttttaccctccactctttcctcattagctcctcccacccattttagacaaaacaaagtc
ctctctttttctctcccctatttaatccctttttttctttccaattttcaacagatttct
tactattattatgaacaaca
>PCWOX3.1
ctgaatgaagctctatatataaagctgaattgtaacagctagaagcacaatgggcttagt
ccaggttcaatgaacctggctggtagaattcaacacttaatgagcccattaagtcagaaa
cccaatagccacatgtctgttagaagcccaacagactgagtccagatttattgaatcagc
atgttgagattctcaactcttgtagttaatatgactgcttggttccccatgagtccattc
accttccaagagaattgctgcacttactcagcactgctgctgcgaagcagcctgcgaggt
agccaaagaggcgacaacctctgcgccccgatgcccacgtgcaaattgcgcctctaagca
cctcaacccgataagccccgatccacggtccacggcccactagttattcttttggggatt
taattaaaaccaataatcctcaaaacttgttattggcaagttttgaatccaggatctctt
aaaaggcaaaataatttttaaccaatgggctataatggtttattaaaattaaaaagaact
gaacatacatatagttttgaaaactcatattttagaaattagattttaccataaaacacc
aacaaatataagagtaaaaatatgatgtaaacaatgttaataaatggctttgaggaggag
gactccaactactcaggataccgctgggcaaactcaaggagtttttgccacacaatgggg
caatgaatctgtgggaagggagattgtggtgctggactaatttttgtttttattttggga
atgtaaaaactgctatattatgtagggtctatttgggaatgttgaaccagcagaccatgt
atttttgaaaatgtatagtctacaatggtcttgctggttttctcatttgttcaggacaat
ttttgcttgtatagaagtgtcctgtaataggtagaaagtgtaaccatacttggaacttag
agcatctccaatagtgtgttattgaatccttttagctaaattctacattatcacatagga
taagtaaaaaaagtctcctctaatggtatattatgatacacaattgtatataattgttgt
gcaaaatacacaaccaatttacattgccgcataggatgcgtatattagtcctattagatt
ttccaaaacaatctaactttattttatttgttatctctccgatctctttggtatccaagg
caactccactttattttatttatacattgcaatttgcatcgttaatcattacgggaaaag
attatgtatcattttgtctagagctctttttacacatagaatttacacaactattatata
cgcaaacaatctaaaatgcttttattggagttttagttgggagcttcactggaatccccc
actttttttttctaataaatgaaagagaggggtgacagagaaagagaatatagaatttga
ctttggtttgaatggtgccaaggcccccctatcataacctcatcataattcccttccctg
atcctcactgatcaatttttttggacacacaggcgtgttataagttgcgttgtcattccc
cctctctttctctctctttctcatcgctctccccccacccccaccaaccaacacacacat
atatgagatgtgatatttgatactctctctctctctctctcagagagagagagagagatg
gagatggatgctgaaacacaaacaaacacatatctgatatctctttattgcctctctcag
aaaacatcatgcatcatcagcatgaccagtatctctctctctctcactctctcttttccc
tttctccccaactttttataaactccccactttgctcctttctccccataataacatcgc
ttttgtctctctctctctctctctcccctctatataaacacccccaacgaaacaaacaac
ccaaaaaaaaaaaaaaaatcaagaaacaagattaggttaggagagattactagcgatatc
tcgatctgtatctcatcatc
>PCWOX5
tgcatgcgtgatctctaaaaaatcatgttatatctctctccttccaaacgttccacagga
cagccccaatacgtgatcaacactgatattttttattttttatttttagtattaattctt
tcgaggtaatgtataaagtttttttatgggagctagctaaatgtgtaaagctagggctca
ttcaacacaacttgggtttggaaataaaagatagaaggtcatagaatgagatgggagtta
ggaaacaaagagcatagcatgtataaagtggtgctttctttcattaactccgggaaattg
ttgtcggagtgcacggggaacggattttccgtgcacgaagactcggaaaacaaaaggatc
gcaaagtaaatgggaggaccaatgaaataatattatgttagagtgagagtaccatctgtc
taagattacatttgaacgagtgggagaatgtgtccaaattgaatcatgcaatgccccgtt
gataataaattaaattttgaacagggagacaaaaagaatacgacatgtcactcttgctca
gcaaaagctagacccgtttgttttcactttttccaaacggctgtcaattttacacaatta
acaacaataatgcatgcaattcacttgcattgcatttgcatcagtgggtggctgggtggg
ttctcacgagcactaagctaattaaacctagctataatctccagatagctagcattgcta
tgtctgacgatcgatcgcccccccctaaaaggatgacatcttccttaacttttcaatgat
accctgaaagttatgatatatgtttgaagaggatgaatctagtactgaatctcaaaggcc
actgaacaatatatagctgttggattaatttataaatcccactcagaataaagaactagc
tcacatttctttttgtatgtgtaggatctgtattaagataacttttgtcttgtccttcct
atcctacaaattcattagcgcgtatcttataagaacatagattttttttttttttttagc
aaagcgatggtggctataagaacatagattgcaaaccctaaaaagataatattactaatg
cgagaaagttctattttatatattgagactggcttaagcataaagaaaacggattggatt
caagtgtgtggctcacacacactaagtttaaaagagccaataaaagattgacaactcagc
atgaaattttggtgtcacatgacattaaacagattgtcataaccgcgtgaagggcctaaa
aaagcaaagtaactctggcggtattgggcctcttcatggcccaatcagcgagtatgggag
agctaaagtccagacttggatagtggctattgacatttgatacggtttcacaccttcacc
aaactgcaacactgcaagtatcttcttctcttgctcatgatccatctgtaggactaaaac
caatagtgatattattatagtatcatacccagaggaataagacacagaataagacagcgg
cgcgattcaacaagacatattctgctcattaaatacttggggatgtctgctcgtagacca
aaccttgtttccgcagtggcagctttcacgcatgtcttatcgccaaaacaaaaaagaaaa
aaaaccatcatctctttctaaatcttagtctaatctggattaattaaataaactaataat
caaatcccatttgaaaacaaagcagcagaagagtgttgatatcttgcattcaaaaagggc
tgaaagagagatagagccacagcaccttttctgtccctagctaggtctcgagtcattcct
ctatttatatatgcaaatacatctctattgatttgaagaactcactactctcaacactca
tcactgcaatatagcagaaaaagttaaagcacagggacagacagtccccctgttgcagcg
tggagttgagggaaacaacaaaagagaaagtgcagtagtgatttgaggaggagaaaaagt
tttagttcaggaacgtatct
>PCWOX3.2
ctcttattactgtaataatcgccgaggtggagaattgaaaggcgaggcagcgcatccaag
ggaggcaaggaagcagcgcggtcgaccgccggtcgaccgcggctgtgcacatgcacggca
gtgcatgagcggacgaccgccggtcgtccgctggaaacccgagagcaaaaatcctacagt
cggaggaagcccggacgaccggcggtcgtccggtggcgctgcagtgtgtgggcggtcgac
cgctcggtcgaccgccacactggcctaggctgggcctgtgccgcgggttggcctgtttgt
gtgtgttgcggagctaatggtatttaagggaaacctagggttttctttgtgaattgagtt
gaacgatttggagaagaaagattagatcttaagagaggtaaaacaagagagattgctaga
ttctacaaagtgagaattgagtggagattagatctcaacaagagtgtgatcctttgtaat
cctctatcttcttcaatagtgaaagttctccttggtgccccgtggacgtacactagatca
catcgatctagtggaaccatgttatatcttgttgtttttgtggttgtgtttgatctcttc
ttgcttgtgtgtgttcttgttgatggtggtgctctaattggctaaaggtgttgcctttgg
aaggcgagtttgttcctttgatctcacaacagaaaagtcacttggatccgaaagggatga
aataaaaaatgaaattatatgttgaagcattgttttgagttggtatagaagaaaaaaaaa
gtgaaattactattattttgaaaaaatactgatgcgaacgaggccgagttttttgaccaa
ttacatgtttactgttttttgtagtagtgggacaattgctaaatttttccttaaatatat
attctttcttgtgttgcattggtgcttatcaatcagatatgaaatttcatatcgagtcaa
tcaccaaaataacactttgccctaaattaaatgctaaactaacacacttttaaaattatt
taccaaactaactctttttctcacaatcaatacagtactttttcaatttaaaaataataa
aaaattaaaaaaagagttaatttgataaatacttttgaaagagtattactttggtattta
agtttagacaaggtgttattttgatgattgactcatatccttgcatctgatctgaatacg
attggacatatccctatccaattttatccctagctagtgtcatatatccaagaaagagag
aggacagagagagaacagaaagtgaatataaaatttgactttgctttgaatggtgccaag
gcccccctatcataacctcatcataattcacttccgatcaaattttatggacagacaagc
atataacaagctgcgttgtcattccctttctctctctcatcactgtctctcccaccccca
ccaaccaacacatacagaccgggactgtttggttggatatattatgtattatatattgtg
taatatatattatgaagttaaaaaatttaagttttaaagaaaatttaaaattagtgactg
agattttctttaagatcaattattatagtcttgattgtattggaaatgaggagatttctt
tgaaattgatccaaaacagtacaaaagaaagaaaaagagatagtaaagcaaagaaagaaa
gaacaaaaaaaaaaaaaaaaaactgaaacacaaacacacacatctgtttattgcctccct
cagaaaacatcagcatgaccagtacctctttctctaccaatctctctcactttctctctc
tctctctctctcttccctttctctccctaactttttataaactccccattttgatccttt
ctcccccacaataacgtccgctttgtctcctctctctctctctcgctcattcaggcatcc
tatcgcctctatataaacacaaacaccccaaaaaaaaaaaaattgttaagagagagagat
atctctatctctatctcaac
>PCWOX4
attagctcattgccaagtggagattcaaggaaacttgcgacaggacgtgaactgagacaa
agtgtcgtaagaaagagaaaatgtgcattcggacaaggctcgagttggcccaagacaagc
tgataaagccgccaatggcccaaaggagaggggataagagaaaggctttacgatttggtt
acaatcaagggaagaatcaatgtgcaatttcaaaatctccaaggtgctttgctaaatgct
tgaaattcaagtcaagaaggagattgttaggattttgccttgtttttcaagatgagatat
tgtccaagttcgattaggaatcctattaagtaaaggagacatgttccaatgaaagaggag
tctcaatttaagttagattggaatttctcaatgagagtaggattgtatttcaaatgtatg
aggagtcctaatcgattttggaaaccaatttcaatgtaataggagaatccagaatacaag
ttgtatttggattcttcaatgttataggattatgatctcaatgtaaggctataaatatag
tcaatgacaaagttgtaataaggtaagcgaaggaagccaagcaatgagagaacaaggtga
agttgcatagagataagtaatactcttgtaatctggtgtgattcaataaaatgacaatat
tcttgtgggatcaagaggaatgttagatttcttgtaacaagtatatcaataaaactctct
caagttctctccccgtagacataggccaagtttaggctaaccacgttaaatcatcgtgtt
ttcttttctactcttttatcttggtattactaatttgctctacaatagtttttccttttg
taagttgacatatcaaacataacagaagaacgaagctctctctctgtggctctctcgctc
gcgatcgaaagaagaagagtgaaataagggcttaaaaaagattgggagcggacggacaaa
cggacagtttctgatcttcatttgtcacgggagaaacattctcttggaccgtttgatgaa
aatatttttccaaaccaaaatatgttcggcttcactgtccgtgcctggggagagtcttgc
aagtatggaaaagtatcatatgtattcatccaagaacttgttatcacgctggggtcttac
tttttgctctttgctttaatcttttgccactttcggggaatggaggaatctcctcctcat
tcaattcaattccatctccaccgaaaagcaaggagaaccctcttatcatgaaagcaaagg
aaaaattaattaaaaaaaaacaaaaaacataacagattttaccacccaacatcacacaca
aacaaagcaaagtatttcattcctcaccaactaagtcatgctatcctcattccacttcaa
accatctctttctcgacttttccagcccaagtcaacctcacctcatcatttggtcttcct
tctcttttttacattgcatgctgatgctcctcaaccccaactatatagctaattgcacga
acacatttccttattgagagctctgacctctagttcctcggccatgaagttgcagcattt
acgcttcgcattctgtgatgaaattagctcgtcctcacccttgccatctcctccttcatc
ttcctcttcagtactaaccgtcaaccttaggcgccttcggccccttgcaccgaagaagct
cacgtgcacggatggcaacggcatcgtaactgctctagacctcaggagcttcgagtcacc
aaacgcatccaaatgtactgaagtacagaatcaagatgcatcaccagtatgtcattatac
ttgttactccctctgatctgttctgtctaggctttgtacataagtaactttttaagggta
aattttctgcaaattagaaaaaagaaaaccaagcaggctactggttcatgcaaacgatta
atcttatgcttacctatattaattttctgtggacgtagtcagttggtacccggtggaacc
cgacacaggatcaggtaagg
>PCWOX10
atatctatcttgcaattaacagttggatgcttctagatcataaaacgttatcttgctagt
aataacacccaggtctggaagaaaattggaatgatatatctgacaggtgttatttctcat
atagcaaaacataatttattttcactagttacaacagaatggacaacattcatgaatcaa
tcgggcttttatgcagggaaggaaatatgagctcgtggcaaccatcacgcaccatggaca
ggacccctccaagggtcactacacctctgatacccgttgttccgatggtcagtggcttcg
atatgacgatgcatctgttactgctgtgggtacaaacaaggttttgcatgaccaggccta
tgtgctcttctacagacaagtgtaaaagcttatcgtcccgctttattacctcaaattgga
gctgatctcaatactttcaatgtctaattattagctgctgctatctcaatggtgctcttg
tgatatagataagctgagcgcagagtgtaaaggttatttaagctgtgcttcggtgtgttg
cttaattgtaatttagcggggatttttctgcaaactggttcaaagccttcatgtggaagc
gttgtatcaagcttatggttgtttcttactggtttcagtccatatcattatatctgcacc
gatattgtatttcttggccactattgcccaatgtattagaggtttcatgatggtagctca
tagagaagcttgtttacttctagtttatctacattgactgcggttgtgaagctgcatcgt
gttggatactgtattaatgcgacttgatttgattgtcatgctattatatttctagtttac
ttcggcttggatgatagcctgctcatagctaacaacgggcctagtggtggggcccacctt
tgcgtgatctgaactgtccatcacgtatttttgcacattatatattaaattgaagataat
actattatactttcttgtatggtgatgaatatccagaaacttaatgtcgattgatatcga
ttcgatcgttgttgacaaaggataaattgactaacaaatctgtatctcttgtcgctgtaa
aaagaaagacaagaaagaatggggaaaaaggattgtaatgaagaaggtggttttcataat
tgattgaagggggaacaaaacctttatgaacaaaaggcaagtgtatattctctatggcaa
tgtgcattaaatttgaccagcatgggcttgaaagattgtctctggtccacctcaaatcta
ctttaagccatgaaaaatttaatgaaacattctacctagcccacataataatatatatat
atatattcgtttttccttataagaaaccacttaattttcccttttatgagttcttattta
ataacaaatttctataaaaaaaaaaattaaaaaggacatattattaattaaatacaattg
aaattcctaaccccgtataagaagccaataaactaacgagatggagtaatttcttgctcc
tgcggctgacatgtgggtcccaccacagctaaaggggggccggatggttggtgtggtgat
ggacggctcggatcacccggtgagtaaaaaaaatttcaacgtaatgcagccataattaaa
gccaataaaagtcgggtccacgtaatattccactaaaaaggtctataataatggaaataa
aagttggagaatagatggaggggggaaatctaaattttggatttacaagttgcccccgat
tattaatattttcagtacaatgctaactgtcacctctctagaatgaccccgattattaat
attttcagtacaatgctaactgtcacctctctagaatgattaaattttggatttacaagt
tgccccccattattaatattttcagtacaatgctaactgtcatctctctagaatgattaa
attttagatttacaagctgccccccactattaatattttccgtacattgctaactgtcgc
ctctcaagaatgaaaaaaaa
>PCWOX13.2
gctcgagtcgcttgacctcaacgtcacacaagggcaccatcactctcaaatcagatatca
tttcagcatcagaaatgatccaacatgtaatgatgagatctatggatagattgcaaagaa
aatgagactcaagcctacctttttcttcgtttcactgtttattcttcatcctttgtcaaa
tctctttccccctccactagattcacgtacccaacaaataacaaaaaaaaagtttgcata
ttagccattgcaaatatttttcttacaaatgcctgtaggccagtctttatatttttacca
tatttagattatttccgtcttgtttggacaaggtatatatatatatatatatatatatat
atatatatatatatatatatatatatattaatgatcatgtaaagtttatatatatactga
tacgtgttagtctttatcaattcatagaagttgaagttgaagccattcaccttgaaggtt
atcacaagttaaaaatgaataaaacttaaagacatttaagtcttgccgttaatcagaaag
tagaaaaaaaaaaaaaaaaaaaaatcaagaaatcgatatctcgaattaaaaaaaacaaat
tatgagagcttgtcgaggcaaatacacacagaacgtacgactaattttaaggtagggcgt
gatgaaaaaagcacagaagtgggtttatataaactttcaagccatgttgcattatttcac
atgagaatagaaaaagaaatcaaaaagtatgtagacttcaaacacaggagaaaacataga
tcgaaccaatgcgcttttattcagaaaagaaatgtgacgaaatagatatgagtccaacag
taaaacagtagaattgatttcttgagatgatccaaatttaagttcgtgtcttgttaagaa
aaagaagacagaaaaaaaaaatatcagaaagaaacggaaaatgcactgacggtgaaggag
attttttcaccgcgattaatgtgacatcccatcattggattttggattgacttttcaacc
aaaaaaatccaatgatggagtgctaactcaaattgcggtgaaggaatttcctttattgcc
ggtgtattacctgttttctcaaatatcaattatcaaaaccaaaggcatttcttcggtaca
actgaagaaaatctgtccgtctgtttgtcttctcaccccatttctttttcttcttctttt
gcgagataggtcgagagcgagagagatagtagcgagggaggaagggtccggaggaggaga
catcgaaggaggaggaggcctcttcttcttcttccgtgagaaaaagggagagcgagtgga
tgagggggctggagaaggaggcatcgtatgagcatgaggagagagctggtcggtttttca
cgttgtccgtaggtagcagcatactattcaaaactgacctagcgaagcgagggaggtttt
tctcgtgacacctagagaaaacttgtccgtctgtctatcttcttccaaaaaaaaaaattc
ctcctctctctctcatcttcctctcatccgctctcctctctccttcttgcgttaccctca
tcctcttttcctctttcctcgtccccttttcctcttcatcctgtcctcttcctctatcca
aatcctaaatttcaaaacatatcctcgtaccatcgttgagatgactgttcaccgccgccg
ctccttcactgtcgatatctttttcggtatgttctcacaggtgtattgtatacttagtta
aaaagacaataaacaaaatgtatgagactaatattgtaaaatcatcacgaaaatagtaag
aaattctattccaaaaaaaaagaggaaaatgatgaaaataaaatcgcgcgtgccgctact
ttcctttcaacctccactctttcctcattagttcccacgcctctaaacaaaagacggtcc
tctgtcagtatctccctacttaattcccttttttttcttcccaaatttcgacaaaattac
tataattattatgaacaaca

## Sheet: Table S6
Table S6. Six strongest module–PcWOX correlations (|r| ≥ 0.8)
Darkred.edge			brown.edge			royalblue.edge			lightgreen.edge			darkturquoise.edge			steelblue.edge
fromNode	toNode	weight	fromNode	toNode	weight	fromNode	toNode	weight	fromNode	toNode	weight	fromNode	toNode	weight	fromNode	toNode	weight
PC14G01102	PC2G00861	0.333429	PC14G00779	PC14G02599	0.400242	PC12G02379	PC12G02383	0.287982	PC14G00779	PC14G02599	0.400242	PC7G03225	PC7G03530	0.201769	PC3G02344	PC3G02349	0.2288
PC10G01892	PC2G00861	0.32986	PC21G01213	PC3G01141	0.399115	PC18G00059	PC6G00366	0.198065	PC21G01213	PC3G01141	0.399115	PC3G04205	PC7G03225	0.198047	PC21G01292	PC6G00548	0.218361
PC10G01892	PC14G01102	0.319794	PC21G01213	PC3G01138	0.398657	PC18G00059	PC6G00373	0.191488	PC21G01213	PC3G01138	0.398657	PC10G01041	PC14G00812	0.19032	PC3G02348	PC3G02349	0.218085
PC12G03387	PC2G00861	0.313656	PC14G02599	PC3G01141	0.398656	PC12G01017	PC18G00971	0.176976	PC14G02599	PC3G01141	0.398656	PC10G01041	PC21G00326	0.187728	PC3G02344	PC3G02346	0.21403
PC15G02030	PC2G00861	0.311638	PC14G00779	PC21G01213	0.398569	PC10G02025	PC12G00619	0.175023	PC14G00779	PC21G01213	0.398569	PC10G01040	PC10G01041	0.18753	PC12G02782	PC21G01292	0.210085
PC10G01892	PC12G03387	0.30763	PC14G02599	PC3G01138	0.398218	PC12G00619	PC6G00375	0.171504	PC14G02599	PC3G01138	0.398218	PC10G00671	PC7G03225	0.181574	PC12G03628	PC21G01292	0.209262
PC10G01892	PC15G02030	0.303747	PC3G01141	PC7G02643	0.398003	PC18G00053	PC6G00366	0.167794	PC3G01141	PC7G02643	0.398003	PC14G01252	PC7G03225	0.180141	PC12G02782	PC6G00548	0.206767
PC12G03387	PC14G01102	0.300316	PC3G01138	PC7G02643	0.397623	PC18G00059	PC6G00375	0.166677	PC3G01138	PC7G02643	0.397623	PC10G01041	PC7G02944	0.179504	PC12G03627	PC21G01292	0.206463
PC14G01102	PC3G02993	0.300182	PC14G00779	PC7G02643	0.397067	PC18G00370	PC2G00230	0.164052	PC14G00779	PC7G02643	0.397067	PC21G01647	PC7G03225	0.178972	PC12G02782	PC12G03628	0.205915
PC15G00054	PC2G00861	0.297853	PC14G02599	PC2G00029	0.396418	PC6G00375	PC7G02941	0.163874	PC14G02599	PC2G00029	0.396418	PC20G01489	PC7G03225	0.178385	PC2G03278	PC3G02344	0.2058
PC2G00861	PC6G00486	0.294984	PC21G01213	PC2G00029	0.396368	PC21G01465	PC6G00375	0.163775	PC21G01213	PC2G00029	0.396368	PC10G01041	PC7G02101	0.177182	PC12G03627	PC12G03628	0.205326
PC14G01102	PC15G02030	0.294708	PC2G00029	PC7G02643	0.395344	PC10G02025	PC2G00230	0.16205	PC2G00029	PC7G02643	0.395344	PC15G01508	PC7G03225	0.176774	PC20G00992	PC21G01292	0.20485
PC12G03387	PC15G02030	0.29395	PC12G04383	PC21G01213	0.393905	PC21G01465	PC6G00373	0.157125	PC12G04383	PC21G01213	0.393905	PC15G00523	PC2G01421	0.176541	PC2G03278	PC3G02348	0.20343
PC10G01892	PC15G00054	0.290887	PC12G01703	PC3G01141	0.393895	PC18G00053	PC2G01189	0.156549	PC12G01703	PC3G01141	0.393895	PC10G01041	PC7G03225	0.175886	PC12G03627	PC6G00548	0.201475
PC14G01102	PC6G00443	0.289069	PC12G01703	PC3G01138	0.393535	PC12G00619	PC7G02941	0.15629	PC12G01703	PC3G01138	0.393535	PC3G02748	PC7G03225	0.175707	PC21G01292	PC3G02349	0.200935
PC10G01892	PC3G02993	0.28588	PC12G04383	PC14G02599	0.392307	PC18G00059	PC2G02971	0.155398	PC12G04383	PC14G02599	0.392307	PC15G01507	PC7G03225	0.174748	PC3G02346	PC3G02348	0.200441
PC14G01102	PC15G00054	0.28564	PC15G01467	PC3G01141	0.392127	PC10G02025	PC7G02941	0.154288	PC15G01467	PC3G01141	0.392127	PC10G01041	PC15G01508	0.1742	PC12G03628	PC6G00548	0.200217
PC10G00914	PC10G01892	0.284895	PC14G02599	PC7G02749	0.391749	PC18G00053	PC2G02971	0.153939	PC14G02599	PC7G02749	0.391749	PC15G00523	PC7G03530	0.173954	PC12G02782	PC12G03627	0.199583
PC10G01892	PC6G00486	0.284523	PC15G01467	PC3G01138	0.391726	PC2G02971	PC6G00373	0.153798	PC15G01467	PC3G01138	0.391726	PC10G01041	PC21G02340	0.173395	PC3G02346	PC3G02349	0.199184
PC12G03387	PC15G00054	0.279745	PC3G01141	PC7G02748	0.391686	PC18G00053	PC18G00057	0.15367	PC3G01141	PC7G02748	0.391686	PC2G01421	PC7G03530	0.173324	PC20G00992	PC3G02344	0.199104
PC10G00914	PC12G03387	0.275482	PC12G01703	PC14G00779	0.391374	PC6G00366	PC6G00373	0.153054	PC12G01703	PC14G00779	0.391374	PC10G01040	PC14G00812	0.172641	PC12G03627	PC6G01318	0.198829
PC15G00054	PC15G02030	0.275097	PC3G01138	PC7G02748	0.39133	PC18G00057	PC2G01189	0.152949	PC3G01138	PC7G02748	0.39133	PC15G00523	PC20G01489	0.171326	PC6G01318	PC7G00409	0.198821
PC12G03387	PC6G00486	0.274286	PC14G02599	PC20G00345	0.391284	PC2G02971	PC6G00375	0.152933	PC14G02599	PC20G00345	0.391284	PC15G00523	PC3G04205	0.170594	PC21G01292	PC3G02346	0.1986
PC10G00914	PC14G01102	0.273637	PC14G02599	PC7G02748	0.391197	PC10G02025	PC2G03548	0.152299	PC14G02599	PC7G02748	0.391197	PC7G02944	PC7G03225	0.16974	PC6G01318	PC7G00408	0.197401
PC10G00914	PC15G02030	0.273582	PC3G01141	PC7G02749	0.391185	PC18G00053	PC18G00059	0.148482	PC3G01141	PC7G02749	0.391185	PC2G01421	PC7G03225	0.169572	PC21G01292	PC2G03278	0.197307
PC2G00861	PC3G02993	0.273345	PC14G00779	PC15G01467	0.390859	PC15G01878	PC7G02941	0.148366	PC14G00779	PC15G01467	0.390859	PC10G01041	PC3G04205	0.169213	PC2G03278	PC3G02346	0.19584
PC14G00281	PC2G00861	0.273187	PC3G01138	PC7G02749	0.390834	PC18G00055	PC2G01189	0.147128	PC3G01138	PC7G02749	0.390834	PC12G04112	PC7G03225	0.16842	PC12G03628	PC6G01318	0.19379
PC10G01347	PC2G00861	0.272785	PC12G01703	PC2G00029	0.3906	PC18G00053	PC6G00373	0.146873	PC12G01703	PC2G00029	0.3906	PC10G01041	PC15G01507	0.167826	PC3G02344	PC3G02348	0.190038
PC2G00448	PC2G00861	0.271602	PC10G03035	PC21G01213	0.39037	PC6G00373	PC7G02941	0.145553	PC10G03035	PC21G01213	0.39037	PC10G01041	PC14G01252	0.16764	PC6G01318	PC7G00253	0.189251
PC15G02030	PC6G00486	0.270329	PC10G03035	PC14G02599	0.389598	PC12G00619	PC15G01878	0.144531	PC10G03035	PC14G02599	0.389598	PC10G01040	PC7G02101	0.167129	PC20G00992	PC3G02348	0.189035
PC18G02284	PC6G00443	0.267472	PC21G01213	PC7G02749	0.389535	PC20G00927	PC2G00230	0.144413	PC21G01213	PC7G02749	0.389535	PC12G00350	PC15G00523	0.166357	PC6G01318	PC7G00410	0.187625
PC10G01892	PC14G00281	0.265629	PC14G00779	PC7G02748	0.389144	PC10G01614	PC2G01189	0.143364	PC14G00779	PC7G02748	0.389144	PC10G01041	PC12G02879	0.166331	PC6G00548	PC7G00408	0.186915
PC10G00914	PC2G00861	0.264809	PC15G01467	PC2G00029	0.388858	PC18G00370	PC20G00927	0.142834	PC15G01467	PC2G00029	0.388858	PC10G01041	PC6G01520	0.165532	PC3G00849	PC6G00548	0.18613
PC12G03387	PC3G02993	0.264701	PC21G01213	PC7G02748	0.388802	PC21G02599	PC2G03548	0.141846	PC21G01213	PC7G02748	0.388802	PC15G00523	PC2G00795	0.162472	PC12G03627	PC7G00051	0.185783
PC10G00914	PC15G00054	0.264238	PC2G00029	PC7G02748	0.388763	PC10G01614	PC21G02599	0.141845	PC2G00029	PC7G02748	0.388763	PC3G01528	PC7G03225	0.162008	PC21G01292	PC6G01318	0.185742
PC15G00054	PC3G02993	0.262861	PC20G00345	PC21G01213	0.388601	PC12G00619	PC21G00239	0.141647	PC20G00345	PC21G01213	0.388601	PC3G00281	PC7G03225	0.161862	PC2G03278	PC3G02349	0.184465
PC14G01102	PC18G02284	0.262601	PC14G00779	PC7G02749	0.388475	PC15G00774	PC2G00230	0.141595	PC14G00779	PC7G02749	0.388475	PC10G01040	PC7G02944	0.161669	PC21G01292	PC3G00849	0.183557
PC15G02030	PC3G02993	0.262195	PC14G00779	PC20G01294	0.388345	PC12G00619	PC2G03548	0.140977	PC14G00779	PC20G01294	0.388345	PC10G01040	PC21G00326	0.161373	PC20G00992	PC3G02346	0.182843
PC10G01892	PC2G00448	0.262069	PC2G00029	PC7G02749	0.388233	PC12G01009	PC12G01017	0.140277	PC2G00029	PC7G02749	0.388233	PC15G00523	PC7G03225	0.161345	PC20G00992	PC7G00408	0.182155
PC10G01892	PC6G00443	0.26113	PC10G03035	PC7G02643	0.38814	PC10G01614	PC10G02025	0.139362	PC10G03035	PC7G02643	0.38814	PC14G01252	PC7G03530	0.160901	PC21G01292	PC7G00408	0.181591
PC2G00861	PC6G00443	0.260918	PC12G01703	PC14G02599	0.387665	PC10G02025	PC7G00086	0.138913	PC12G01703	PC14G02599	0.387665	PC20G01489	PC2G01421	0.160871	PC12G03628	PC3G00849	0.181017
PC10G01347	PC10G01892	0.260521	PC12G04383	PC7G02643	0.387622	PC21G00239	PC7G00086	0.138808	PC12G04383	PC7G02643	0.387622	PC18G00776	PC7G03225	0.158625	PC12G03628	PC7G00051	0.180611
PC18G02284	PC2G00861	0.259729	PC7G02643	PC7G02749	0.3864	PC10G02390	PC18G00057	0.138579	PC7G02643	PC7G02749	0.3864	PC15G00523	PC3G02748	0.157851	PC12G03627	PC7G00408	0.180475
PC15G00054	PC6G00486	0.257254	PC20G01294	PC3G01141	0.38566	PC18G00935	PC18G00936	0.138437	PC20G01294	PC3G01141	0.38566	PC10G00671	PC15G00523	0.157115	PC6G01317	PC7G00409	0.179816
PC3G02993	PC6G00076	0.257128	PC7G02643	PC7G02748	0.385554	PC10G01614	PC21G00239	0.138349	PC7G02643	PC7G02748	0.385554	PC12G00350	PC2G01421	0.156041	PC3G01111	PC7G00409	0.179715
PC10G00914	PC6G00486	0.256349	PC20G01294	PC3G01138	0.385234	PC12G00619	PC18G01909	0.138263	PC20G01294	PC3G01138	0.385234	PC2G01421	PC3G04205	0.15461	PC12G03628	PC7G00408	0.178976
PC3G02993	PC6G00486	0.25616	PC3G01141	PC3G01246	0.385233	PC6G00373	PC6G00375	0.13797	PC3G01141	PC3G01246	0.385233	PC2G00795	PC2G01421	0.154367	PC7G00408	PC7G00409	0.178507
PC3G02993	PC6G00443	0.255824	PC12G01703	PC21G01213	0.38495	PC12G00619	PC6G00373	0.137965	PC12G01703	PC21G01213	0.38495	PC2G00795	PC7G03225	0.154261	PC12G03628	PC7G03889	0.176995
PC18G00545	PC6G00443	0.250449	PC3G01138	PC3G01246	0.38494	PC10G02025	PC21G01465	0.137678	PC3G01138	PC3G01246	0.38494	PC15G00523	PC18G00776	0.153771	PC12G03627	PC20G00992	0.175955
PC10G01347	PC12G03387	0.250384	PC10G03035	PC12G01703	0.384683	PC14G01623	PC18G00971	0.137538	PC10G03035	PC12G01703	0.384683	PC10G01040	PC12G02879	0.153648	PC12G03627	PC3G00849	0.174881
PC18G02283	PC18G02284	0.249563	PC20G00345	PC7G02643	0.38452	PC2G03548	PC6G00375	0.137508	PC20G00345	PC7G02643	0.38452	PC10G01040	PC7G03225	0.152751	PC7G00409	PC7G00410	0.174764
PC12G03387	PC14G00281	0.247366	PC20G01294	PC2G00029	0.38363	PC10G02390	PC18G00053	0.137417	PC20G01294	PC2G00029	0.38363	PC14G01252	PC3G04205	0.152336	PC12G03628	PC20G00992	0.174731
PC10G01347	PC15G02030	0.246838	PC12G01200	PC21G01213	0.383443	PC15G00779	PC18G00370	0.137287	PC12G01200	PC21G01213	0.383443	PC6G01520	PC7G03225	0.152262	PC6G01317	PC7G00410	0.1747
PC15G01964	PC2G00861	0.246483	PC12G01703	PC12G04383	0.38331	PC15G00774	PC18G00370	0.135868	PC12G01703	PC12G04383	0.38331	PC10G01041	PC3G00039	0.152056	PC12G03627	PC7G00253	0.174532
PC2G00861	PC6G00076	0.245564	PC12G04383	PC15G01467	0.382786	PC12G00619	PC15G00774	0.135831	PC12G04383	PC15G01467	0.382786	PC10G01040	PC15G01508	0.151396	PC21G01292	PC3G02344	0.174265
PC12G03387	PC2G00448	0.244806	PC10G03035	PC7G02748	0.382405	PC18G00053	PC6G00375	0.135079	PC10G03035	PC7G02748	0.382405	PC15G00523	PC21G01647	0.150132	PC7G00253	PC7G00408	0.174197
PC15G01964	PC3G02993	0.244373	PC14G02599	PC7G02643	0.382348	PC10G02025	PC15G01778	0.135016	PC14G02599	PC7G02643	0.382348	PC12G00350	PC7G03225	0.149684	PC3G01111	PC7G00410	0.174046
PC14G00281	PC15G02030	0.243902	PC10G03035	PC7G02749	0.381559	PC12G00619	PC21G02599	0.134641	PC10G03035	PC7G02749	0.381559	PC7G02101	PC7G03225	0.149646	PC7G00253	PC7G00409	0.172934
PC18G02284	PC6G00438	0.243272	PC12G01703	PC7G02643	0.381533	PC18G00059	PC21G01465	0.134083	PC12G01703	PC7G02643	0.381533	PC10G01041	PC3G04173	0.149539	PC12G02782	PC20G00992	0.171745
PC18G00545	PC2G00861	0.243089	PC2G00029	PC3G01246	0.38126	PC20G01800	PC3G01445	0.13399	PC2G00029	PC3G01246	0.38126	PC12G00350	PC7G01821	0.149366	PC7G00051	PC7G00409	0.171663
PC14G00281	PC3G02993	0.242936	PC14G02599	PC3G01246	0.381124	PC2G02971	PC6G00366	0.133795	PC14G02599	PC3G01246	0.381124	PC20G02601	PC7G03225	0.149344	PC12G02782	PC3G02346	0.171181
PC18G01249	PC7G03722	0.242727	PC20G00345	PC20G01294	0.380977	PC10G01614	PC2G03548	0.133681	PC20G00345	PC20G01294	0.380977	PC10G01040	PC3G04205	0.14928	PC3G02346	PC7G00408	0.171117
PC3G02993	PC3G03414	0.242693	PC20G01294	PC7G02749	0.380917	PC21G01465	PC2G00230	0.133453	PC20G01294	PC7G02749	0.380917	PC10G00671	PC2G01421	0.14916	PC12G03627	PC7G00409	0.170849
PC18G02283	PC6G00443	0.242632	PC10G03035	PC15G01467	0.3808	PC21G02449	PC2G03548	0.133377	PC10G03035	PC15G01467	0.3808	PC10G01040	PC15G01507	0.149066	PC7G00051	PC7G00410	0.170317
PC6G00443	PC6G00486	0.242179	PC21G01213	PC3G01246	0.380558	PC2G03548	PC7G00086	0.133278	PC21G01213	PC3G01246	0.380558	PC10G01041	PC7G03530	0.149007	PC12G03627	PC6G01317	0.170257
PC18G02284	PC3G02993	0.242009	PC15G01467	PC7G02749	0.380516	PC21G02599	PC7G00086	0.132711	PC15G01467	PC7G02749	0.380516	PC10G00671	PC10G01041	0.148929	PC12G02782	PC3G02349	0.170177
PC10G01892	PC18G02284	0.241737	PC20G01294	PC7G02748	0.380497	PC15G00459	PC21G00239	0.132354	PC20G01294	PC7G02748	0.380497	PC12G02879	PC7G03225	0.14867	PC3G02344	PC6G00548	0.169784
PC15G02030	PC2G00448	0.241696	PC14G00779	PC3G01246	0.380345	PC10G01614	PC6G00375	0.132334	PC14G00779	PC3G01246	0.380345	PC21G01647	PC2G01421	0.148502	PC2G03278	PC7G00408	0.169694
PC2G00448	PC3G02993	0.240917	PC12G04383	PC7G02748	0.38016	PC21G01465	PC2G02971	0.131463	PC12G04383	PC7G02748	0.38016	PC7G02101	PC7G02944	0.147288	PC12G03628	PC7G00253	0.169612
PC18G02283	PC6G00438	0.2403	PC12G04383	PC20G01294	0.379843	PC18G00057	PC18G00059	0.13134	PC12G04383	PC20G01294	0.379843	PC12G00350	PC3G04205	0.14717	PC20G00992	PC2G03278	0.169356
PC12G03387	PC6G00443	0.23962	PC12G01703	PC7G02749	0.379727	PC15G00774	PC2G03548	0.131319	PC12G01703	PC7G02749	0.379727	PC10G01040	PC21G02340	0.146817	PC20G00992	PC6G00548	0.168664
PC10G01892	PC6G00076	0.238551	PC15G01467	PC7G02748	0.379641	PC2G03548	PC7G02941	0.131158	PC15G01467	PC7G02748	0.379641	PC12G00350	PC7G03530	0.146727	PC6G01317	PC7G00408	0.168634
PC10G01892	PC15G01964	0.23817	PC12G04383	PC7G02749	0.379462	PC12G01009	PC18G00971	0.130913	PC12G04383	PC7G02749	0.379462	PC2G01421	PC3G02748	0.146723	PC12G03627	PC7G03889	0.168474
PC15G02030	PC6G00443	0.237273	PC12G01200	PC14G02599	0.379069	PC15G00779	PC2G00230	0.13081	PC12G01200	PC14G02599	0.379069	PC10G01041	PC3G01528	0.146431	PC3G02349	PC7G00408	0.168111
PC6G00443	PC7G03722	0.236455	PC12G01703	PC7G02748	0.378733	PC18G00931	PC18G00936	0.130523	PC12G01703	PC7G02748	0.378733	PC6G01520	PC7G03530	0.146251	PC12G03628	PC7G00409	0.167607
PC18G00545	PC3G02993	0.236354	PC12G01200	PC7G02643	0.378221	PC10G02025	PC15G00779	0.130173	PC12G01200	PC7G02643	0.378221	PC12G00350	PC7G03179	0.145153	PC2G03278	PC6G00548	0.167194
PC15G00054	PC6G00443	0.235815	PC21G01213	PC7G02643	0.37806	PC15G00459	PC7G00086	0.130111	PC21G01213	PC7G02643	0.37806	PC12G00350	PC2G00795	0.145095	PC6G01317	PC7G00253	0.167151
PC2G00448	PC6G00443	0.234205	PC3G01246	PC7G02643	0.377563	PC10G02390	PC18G00059	0.129787	PC3G01246	PC7G02643	0.377563	PC10G01040	PC14G01252	0.144804	PC12G03628	PC6G01317	0.166933
PC10G01347	PC3G02993	0.233944	PC15G01467	PC20G00345	0.377546	PC14G02099	PC6G00375	0.128929	PC15G01467	PC20G00345	0.377546	PC14G00812	PC7G02101	0.144739	PC21G01292	PC3G02348	0.166605
PC10G01347	PC15G00054	0.233041	PC12G01703	PC20G00345	0.377539	PC20G01800	PC21G00239	0.128717	PC12G01703	PC20G00345	0.377539	PC12G00350	PC3G02672	0.144228	PC21G01292	PC7G00253	0.166223
PC6G00076	PC6G00443	0.230315	PC12G01703	PC20G01294	0.37747	PC10G02025	PC6G00375	0.128514	PC12G01703	PC20G01294	0.37747	PC15G00523	PC20G02601	0.144132	PC3G01111	PC7G00408	0.165767
PC14G00281	PC15G00054	0.230004	PC7G02748	PC7G02749	0.377421	PC12G00619	PC21G01465	0.128239	PC7G02748	PC7G02749	0.377421	PC10G01040	PC6G01520	0.144031	PC3G01111	PC7G00253	0.165572
PC3G03414	PC6G00443	0.229869	PC10G03035	PC20G01294	0.377172	PC10G02390	PC2G02971	0.128223	PC10G03035	PC20G01294	0.377172	PC10G01041	PC21G01647	0.143691	PC7G00407	PC7G00408	0.165507
PC6G00438	PC7G03722	0.229493	PC12G01200	PC12G01703	0.376764	PC12G00619	PC2G00230	0.12799	PC12G01200	PC12G01703	0.376764	PC15G00523	PC15G01507	0.143028	PC6G00548	PC7G03889	0.165046
PC3G02993	PC6G00437	0.228609	PC12G01703	PC15G01467	0.376256	PC18G00052	PC2G01189	0.127962	PC12G01703	PC15G01467	0.376256	PC7G03179	PC7G03225	0.14282	PC6G01318	PC7G00051	0.164698
PC18G02284	PC7G03722	0.2284	PC12G01200	PC15G01467	0.376086	PC12G00619	PC7G00086	0.12784	PC12G01200	PC15G01467	0.376086	PC2G01421	PC7G03179	0.142638	PC12G03627	PC3G02346	0.164646
PC10G00914	PC10G01347	0.228298	PC12G04383	PC3G01246	0.37563	PC10G01614	PC12G00619	0.12773	PC12G04383	PC3G01246	0.37563	PC12G00350	PC2G01595	0.142631	PC21G01292	PC7G00051	0.164568
PC12G03387	PC18G02284	0.226943	PC10G03035	PC3G01246	0.375403	PC10G01614	PC21G02449	0.127225	PC10G03035	PC3G01246	0.375403	PC14G01252	PC21G01647	0.142306	PC12G03627	PC3G01111	0.164567
PC14G00281	PC6G00443	0.226918	PC20G00345	PC7G02748	0.374948	PC10G02025	PC21G00239	0.126339	PC20G00345	PC7G02748	0.374948	PC15G00523	PC7G02236	0.142153	PC21G01292	PC7G00407	0.163846
PC6G00438	PC6G00443	0.226066	PC3G03982	PC7G02643	0.374226	PC2G00230	PC2G03548	0.126247	PC3G03982	PC7G02643	0.374226	PC14G01252	PC15G00523	0.141969	PC7G00408	PC7G00410	0.163565
PC14G01102	PC18G02283	0.225707	PC20G00345	PC7G02749	0.374015	PC15G00779	PC20G00927	0.126216	PC20G00345	PC7G02749	0.374015	PC20G02601	PC7G02236	0.141683	PC10G03544	PC6G00548	0.163512
PC10G01892	PC18G00545	0.22561	PC14G02599	PC3G03982	0.373687	PC10G02390	PC15G00979	0.126136	PC14G02599	PC3G03982	0.373687	PC18G00776	PC2G01421	0.14166	PC12G03628	PC3G02346	0.163352
PC15G02030	PC18G02284	0.225302	PC15G01467	PC3G01246	0.373633	PC18G00059	PC18G01909	0.12606	PC15G01467	PC3G01246	0.373633	PC7G00049	PC7G03225	0.141587	PC12G03627	PC2G00811	0.163141
PC14G01102	PC18G00545	0.225161	PC12G01200	PC7G02748	0.373493	PC21G00239	PC3G01445	0.126013	PC12G01200	PC7G02748	0.373493	PC21G00326	PC7G03225	0.141368	PC7G00253	PC7G00410	0.162486
PC15G01390	PC18G02283	0.225121	PC20G01294	PC7G02643	0.373442	PC10G01614	PC7G00086	0.125802	PC20G01294	PC7G02643	0.373442	PC12G02879	PC7G02101	0.140944	PC2G00811	PC7G00051	0.162413
PC15G01964	PC6G00443	0.224305	PC12G01200	PC7G02749	0.373016	PC18G00370	PC2G03548	0.12559	PC12G01200	PC7G02749	0.373016	PC14G01252	PC2G01421	0.140715	PC12G03628	PC2G00811	0.162387
PC15G00054	PC2G00448	0.224165	PC12G01703	PC3G01246	0.372939	PC12G01009	PC20G00927	0.125519	PC12G01703	PC3G01246	0.372939	PC2G01421	PC7G02236	0.140421	PC2G03278	PC3G02947	0.16189
PC10G01347	PC6G00443	0.223492	PC21G01213	PC3G03982	0.372305	PC15G00459	PC3G02543	0.125425	PC21G01213	PC3G03982	0.372305	PC12G00350	PC6G00803	0.140266	PC12G02782	PC2G03278	0.161721
PC15G00054	PC18G02284	0.222037	PC12G01200	PC3G01246	0.371879	PC12G00619	PC15G01778	0.125416	PC12G01200	PC3G01246	0.371879	PC2G01421	PC3G01475	0.139603	PC6G00548	PC7G00409	0.161579
PC15G01390	PC18G02284	0.222032	PC2G00029	PC3G01141	0.370411	PC10G02025	PC18G00370	0.125392	PC2G00029	PC3G01141	0.370411	PC12G00350	PC3G02748	0.139526	PC3G02344	PC7G00407	0.161079
PC18G02283	PC7G03722	0.221585	PC2G00029	PC3G01138	0.370125	PC18G01909	PC21G01465	0.125386	PC2G00029	PC3G01138	0.370125	PC10G01041	PC12G04112	0.139519	PC3G02348	PC6G00548	0.161076
PC6G00437	PC6G00443	0.221128	PC3G01246	PC7G02748	0.370074	PC10G01614	PC2G02971	0.125251	PC3G01246	PC7G02748	0.370074	PC21G02340	PC7G03225	0.139365	PC6G00548	PC7G00253	0.160604
PC18G02284	PC6G00486	0.220947	PC20G01294	PC3G01246	0.369695	PC20G00927	PC2G03548	0.125102	PC20G01294	PC3G01246	0.369695	PC3G01475	PC7G03225	0.139241	PC7G00051	PC7G00253	0.160567
PC10G00914	PC3G02993	0.220671	PC3G01246	PC7G02749	0.369515	PC10G02025	PC20G01800	0.125071	PC3G01246	PC7G02749	0.369515	PC20G01489	PC7G02236	0.138769	PC12G03627	PC7G00410	0.159805
PC10G01347	PC18G02284	0.219718	PC14G00779	PC3G01141	0.369246	PC2G00230	PC6G00475	0.124902	PC14G00779	PC3G01141	0.369246	PC3G02748	PC7G03530	0.138627	PC20G00992	PC3G02349	0.159616
PC14G01102	PC3G03414	0.219171	PC12G00518	PC14G02599	0.368934	PC12G00619	PC15G00459	0.12479	PC12G00518	PC14G02599	0.368934	PC14G01252	PC3G02748	0.13859	PC15G00406	PC2G03278	0.159319
PC12G03387	PC15G01964	0.218736	PC12G01703	PC3G03982	0.368915	PC15G00459	PC2G03548	0.124633	PC12G01703	PC3G03982	0.368915	PC12G00350	PC20G01042	0.138581	PC7G00051	PC7G00408	0.159246
PC2G00861	PC3G03414	0.218364	PC14G00779	PC3G01138	0.36889	PC10G02025	PC12G02383	0.124608	PC14G00779	PC3G01138	0.36889	PC21G01647	PC6G01520	0.138575	PC3G02346	PC6G00548	0.159176
PC10G00914	PC14G00281	0.217797	PC12G00518	PC7G02643	0.368546	PC10G02061	PC18G00055	0.124507	PC12G00518	PC7G02643	0.368546	PC15G00523	PC15G01508	0.13826	PC20G00992	PC3G00849	0.158849
PC12G03387	PC6G00076	0.217344	PC3G03982	PC7G02748	0.368464	PC12G00619	PC3G01445	0.124453	PC3G03982	PC7G02748	0.368464	PC18G00776	PC6G01520	0.137727	PC6G00548	PC6G01318	0.158668
PC10G00914	PC2G00448	0.216892	PC3G01141	PC6G00638	0.368266	PC7G00086	PC7G02941	0.124324	PC3G01141	PC6G00638	0.368266	PC3G04173	PC7G03225	0.137289	PC21G01292	PC7G03889	0.158459
PC15G00054	PC6G00076	0.216161	PC2G00029	PC6G00638	0.368209	PC12G00619	PC2G02971	0.123969	PC2G00029	PC6G00638	0.368209	PC14G00812	PC7G03225	0.137168	PC12G03627	PC3G02349	0.158435
PC15G01390	PC6G00438	0.21544	PC12G00518	PC21G01213	0.368154	PC10G02025	PC14G02099	0.123676	PC12G00518	PC21G01213	0.368154	PC10G02916	PC7G03225	0.137152	PC12G03628	PC3G02349	0.157724
PC18G02283	PC2G00861	0.214815	PC3G01138	PC6G00638	0.368116	PC18G01909	PC2G03548	0.123341	PC3G01138	PC6G00638	0.368116	PC3G02748	PC3G04205	0.137089	PC3G00583	PC7G00410	0.156856
PC15G00054	PC15G01964	0.214661	PC15G01467	PC7G02643	0.368016	PC10G01614	PC3G03724	0.123064	PC15G01467	PC7G02643	0.368016	PC15G00523	PC7G03179	0.137069	PC2G03278	PC7G00407	0.156817
PC12G03094	PC2G00861	0.214544	PC3G03982	PC7G02749	0.368007	PC18G00059	PC2G01189	0.122716	PC3G03982	PC7G02749	0.368007	PC15G00523	PC7G02944	0.136341	PC12G03628	PC7G00410	0.156419
PC3G03414	PC6G00076	0.213245	PC14G02599	PC21G01213	0.367448	PC21G00239	PC2G03548	0.122526	PC14G02599	PC21G01213	0.367448	PC20G01489	PC6G01520	0.136222	PC12G02782	PC6G01318	0.156345
PC15G01964	PC15G02030	0.212815	PC3G01138	PC3G01141	0.367334	PC12G00619	PC21G02449	0.122509	PC3G01138	PC3G01141	0.367334	PC2G00795	PC7G02236	0.136076	PC2G00811	PC6G01318	0.156241
PC18G01249	PC6G00438	0.212319	PC12G00518	PC12G01703	0.366483	PC3G03724	PC7G00086	0.122351	PC12G00518	PC12G01703	0.366483	PC12G00350	PC2G01710	0.135902	PC12G03628	PC2G03278	0.156176
PC15G02030	PC6G00076	0.211913	PC14G00779	PC2G00029	0.366406	PC18G00053	PC21G01465	0.122309	PC14G00779	PC2G00029	0.366406	PC12G00350	PC3G01475	0.135873	PC12G03627	PC2G03278	0.155781
PC3G02993	PC7G03722	0.211088	PC15G01467	PC3G03982	0.366277	PC10G02390	PC2G01189	0.122248	PC15G01467	PC3G03982	0.366277	PC12G00350	PC7G00049	0.135683	PC3G02344	PC7G00408	0.155415
PC14G01102	PC7G03722	0.210892	PC14G02599	PC15G01467	0.366035	PC10G02390	PC6G00366	0.122001	PC14G02599	PC15G01467	0.366035	PC14G01252	PC20G01489	0.134991	PC12G03628	PC3G01111	0.155152
PC3G03414	PC6G00437	0.209721	PC14G02599	PC6G00336	0.365821	PC15G01778	PC6G00375	0.122	PC14G02599	PC6G00336	0.365821	PC3G04205	PC6G01520	0.134612	PC12G02782	PC7G00051	0.154477
PC12G03387	PC18G00545	0.209426	PC14G00779	PC6G00638	0.365697	PC6G00375	PC7G00086	0.121676	PC14G00779	PC6G00638	0.365697	PC14G02611	PC7G03225	0.134538	PC21G01292	PC7G00409	0.154385
PC10G01892	PC3G03414	0.208288	PC12G01200	PC20G01294	0.365292	PC6G00366	PC6G00375	0.121254	PC12G01200	PC20G01294	0.365292	PC18G00776	PC7G02236	0.134388	PC12G03628	PC3G02344	0.154333
PC14G01102	PC6G00486	0.207676	PC12G00518	PC15G01467	0.365287	PC10G02025	PC15G00774	0.120814	PC12G00518	PC15G01467	0.365287	PC18G01607	PC7G03225	0.134359	PC3G00583	PC7G00409	0.154318
PC18G02283	PC3G02993	0.207215	PC20G00345	PC3G01246	0.364647	PC15G01778	PC2G00230	0.120759	PC20G00345	PC3G01246	0.364647	PC12G00350	PC2G02964	0.134187	PC14G02661	PC3G02349	0.154311
PC10G00914	PC15G01964	0.206641	PC10G03035	PC14G00779	0.364047	PC15G01878	PC2G03548	0.120065	PC10G03035	PC14G00779	0.364047	PC20G02601	PC2G01421	0.133705	PC3G02348	PC7G00407	0.154248
PC18G00545	PC7G03722	0.206628	PC14G00779	PC2G00140	0.363244	PC18G00370	PC6G00475	0.119378	PC14G00779	PC2G00140	0.363244	PC15G00523	PC3G02672	0.133596	PC2G03278	PC3G00849	0.154122
PC14G00281	PC14G01102	0.206321	PC12G00518	PC7G02748	0.362666	PC21G01465	PC6G00366	0.119165	PC12G00518	PC7G02748	0.362666	PC7G02236	PC7G02237	0.133539	PC3G02346	PC7G00407	0.154097
PC15G02030	PC18G00545	0.206025	PC15G01467	PC21G01213	0.362625	PC10G01614	PC15G00459	0.119162	PC15G01467	PC21G01213	0.362625	PC2G01421	PC3G00281	0.133537	PC6G01317	PC7G00051	0.153677
PC18G01249	PC6G00443	0.205753	PC12G00518	PC7G02749	0.362147	PC12G03089	PC21G01465	0.119129	PC12G00518	PC7G02749	0.362147	PC10G01041	PC21G00060	0.133345	PC12G03627	PC3G02344	0.152753
PC6G00443	PC6G03196	0.205681	PC20G01294	PC3G03982	0.361471	PC3G02543	PC7G00086	0.118857	PC20G01294	PC3G03982	0.361471	PC14G01252	PC3G00281	0.13325	PC3G00849	PC3G02346	0.152587
PC3G00182	PC7G03722	0.205406	PC20G01294	PC6G00336	0.361419	PC18G00370	PC21G02449	0.118634	PC20G01294	PC6G00336	0.361419	PC3G00802	PC7G03225	0.133193	PC3G02349	PC6G00548	0.15247
PC10G00914	PC6G00076	0.205272	PC12G04383	PC7G02719	0.361357	PC12G00619	PC7G02652	0.118494	PC12G04383	PC7G02719	0.361357	PC12G00350	PC21G01255	0.133091	PC3G00849	PC3G02349	0.152113
PC18G01249	PC3G00182	0.205002	PC10G03035	PC2G00029	0.359883	PC10G01614	PC7G02941	0.118493	PC10G03035	PC2G00029	0.359883	PC10G01041	PC3G02748	0.132654	PC12G02782	PC7G00408	0.152085
PC14G01102	PC6G00438	0.204714	PC3G03982	PC6G00638	0.359813	PC18G01909	PC6G00375	0.11841	PC3G03982	PC6G00638	0.359813	PC21G00326	PC3G04205	0.132531	PC2G00811	PC6G00548	0.151808
PC18G00545	PC18G02284	0.203324	PC20G00345	PC2G00140	0.359625	PC15G01778	PC15G01878	0.118349	PC20G00345	PC2G00140	0.359625	PC15G00523	PC7G01821	0.132518	PC6G01318	PC7G03889	0.151133
PC18G00545	PC6G00486	0.202897	PC12G00518	PC3G01246	0.359612	PC10G01614	PC2G00034	0.118112	PC12G00518	PC3G01246	0.359612	PC12G00350	PC20G01489	0.132416	PC21G01292	PC6G01317	0.151043
PC14G00281	PC18G02284	0.202373	PC3G01246	PC3G03982	0.359535	PC2G01189	PC2G02971	0.11777	PC3G01246	PC3G03982	0.359535	PC10G02916	PC6G01520	0.132338	PC7G00051	PC7G03889	0.150615
PC18G02284	PC2G00448	0.202201	PC20G01294	PC21G01213	0.359283	PC18G00052	PC18G00055	0.117494	PC20G01294	PC21G01213	0.359283	PC10G00671	PC12G00350	0.132238	PC14G02661	PC2G03278	0.150338
PC10G01892	PC12G03094	0.202189	PC3G01141	PC7G02719	0.359193	PC10G01614	PC15G00774	0.117285	PC3G01141	PC7G02719	0.359193	PC15G00523	PC3G00281	0.132019	PC10G03544	PC20G00992	0.150279
PC10G01892	PC18G02283	0.202125	PC14G00779	PC7G02719	0.359119	PC2G03548	PC7G02652	0.117174	PC14G00779	PC7G02719	0.359119	PC3G04205	PC7G03530	0.131932	PC3G00583	PC7G00051	0.149739
PC10G00914	PC18G02284	0.201946	PC14G00779	PC2G00141	0.359016	PC15G00459	PC7G02941	0.117155	PC14G00779	PC2G00141	0.359016	PC10G00671	PC10G01040	0.131841	PC10G03544	PC6G01318	0.148991
PC12G01014	PC6G00438	0.200914	PC3G01138	PC7G02719	0.358707	PC12G00619	PC14G02099	0.11693	PC3G01138	PC7G02719	0.358707	PC14G01252	PC3G01475	0.131754	PC10G03544	PC12G03628	0.148752
PC3G03414	PC7G03722	0.200156	PC2G00140	PC7G02749	0.358492	PC10G01614	PC15G00979	0.116788	PC2G00140	PC7G02749	0.358492	PC14G01252	PC6G01520	0.131617	PC10G03544	PC12G03627	0.148558
PC15G01390	PC6G03196	0.200088	PC2G00140	PC7G02748	0.358379	PC18G01909	PC7G02941	0.11666	PC2G00140	PC7G02748	0.358379	PC10G00671	PC6G01520	0.131236	PC3G00583	PC7G00253	0.148234
PC18G00545	PC2G00448	0.200053	PC2G00140	PC3G01141	0.358267	PC12G01017	PC20G00697	0.116644	PC2G00140	PC3G01141	0.358267	PC2G01421	PC2G02964	0.130852	PC3G01111	PC7G00051	0.148155
PC14G02833	PC2G00861	0.199685	PC12G00518	PC20G01294	0.357863	PC12G00619	PC18G00059	0.116596	PC12G00518	PC20G01294	0.357863	PC15G00523	PC7G00049	0.130778	PC20G00992	PC7G00253	0.1478
PC2G00861	PC7G02634	0.199629	PC2G00140	PC3G01138	0.357834	PC12G00619	PC3G03724	0.11654	PC2G00140	PC3G01138	0.357834	PC10G01041	PC18G01607	0.130676	PC3G00849	PC6G01318	0.147429
PC12G01014	PC3G03863	0.19844	PC10G03035	PC3G01141	0.357636	PC10G01614	PC18G00057	0.116499	PC10G03035	PC3G01141	0.357636	PC6G00120	PC7G02236	0.130344	PC14G02661	PC3G02346	0.146291
PC6G00438	PC6G03196	0.197797	PC15G01467	PC20G01294	0.357566	PC10G01614	PC20G00927	0.116462	PC15G01467	PC20G01294	0.357566	PC10G01041	PC10G02916	0.13019	PC10G03544	PC21G01292	0.145848
PC15G00054	PC18G00545	0.196955	PC10G03035	PC3G01138	0.357336	PC10G01614	PC7G02652	0.116362	PC10G03035	PC3G01138	0.357336	PC10G01040	PC3G00039	0.130081	PC20G00992	PC7G00409	0.145219
PC14G01102	PC15G01964	0.196538	PC14G02599	PC20G01294	0.356796	PC21G02449	PC2G00230	0.116352	PC14G02599	PC20G01294	0.356796	PC10G00671	PC14G01252	0.129749	PC14G02661	PC20G00992	0.145064
PC15G01390	PC7G03722	0.195776	PC2G00029	PC2G00140	0.356567	PC10G01614	PC21G01465	0.116334	PC2G00029	PC2G00140	0.356567	PC12G00350	PC21G01647	0.129735	PC12G02760	PC2G03278	0.144929
PC10G00914	PC6G00443	0.194896	PC12G01703	PC2G00140	0.356555	PC3G01445	PC3G02543	0.11629	PC12G01703	PC2G00140	0.356555	PC12G00350	PC14G01252	0.129649	PC3G02348	PC7G00408	0.144716
PC14G01102	PC2G00448	0.194633	PC2G00029	PC7G02719	0.356508	PC10G02390	PC6G00375	0.116195	PC2G00029	PC7G02719	0.356508	PC15G00523	PC3G01528	0.129643	PC6G00548	PC7G00410	0.144122
PC12G01014	PC7G03722	0.194222	PC12G04383	PC2G00029	0.356435	PC18G01909	PC2G00230	0.116106	PC12G04383	PC2G00029	0.356435	PC15G00523	PC3G01475	0.129604	PC12G02782	PC3G02348	0.144029
PC2G00448	PC3G03414	0.193885	PC2G00141	PC3G01141	0.355903	PC10G01614	PC3G02543	0.11603	PC2G00141	PC3G01141	0.355903	PC2G01710	PC7G03225	0.129394	PC6G00548	PC7G00407	0.143727
PC18G02284	PC6G03196	0.193681	PC12G04383	PC2G00140	0.355893	PC15G00459	PC3G03724	0.115961	PC12G04383	PC2G00140	0.355893	PC12G04112	PC15G00523	0.129378	PC12G03628	PC3G02348	0.143642
PC6G00437	PC7G03722	0.193467	PC12G04383	PC14G00779	0.355843	PC10G01614	PC10G02390	0.115731	PC12G04383	PC14G00779	0.355843	PC3G00281	PC3G02748	0.129365	PC14G00151	PC21G01292	0.143186
PC18G00545	PC3G03414	0.193279	PC21G01213	PC6G00336	0.355597	PC18G00931	PC18G00935	0.115692	PC21G01213	PC6G00336	0.355597	PC12G00350	PC6G02836	0.129274	PC21G01292	PC2G00811	0.14302
PC18G02283	PC6G03196	0.192274	PC2G00141	PC3G01138	0.355502	PC21G02449	PC7G00086	0.115645	PC2G00141	PC3G01138	0.355502	PC2G01421	PC7G00049	0.129262	PC21G01292	PC3G01111	0.142993
PC14G00281	PC18G00545	0.191911	PC2G00140	PC7G02643	0.355467	PC21G00239	PC2G00230	0.11543	PC2G00140	PC7G02643	0.355467	PC2G01421	PC3G01528	0.128578	PC3G02344	PC6G01318	0.142705
PC10G01347	PC14G01102	0.191591	PC14G00779	PC18G00556	0.355387	PC12G00619	PC20G00927	0.115407	PC14G00779	PC18G00556	0.355387	PC7G01821	PC7G03225	0.128571	PC12G03627	PC7G00407	0.142104
PC6G03196	PC7G03722	0.191496	PC12G04383	PC3G01141	0.355102	PC15G00779	PC21G00239	0.115386	PC12G04383	PC3G01141	0.355102	PC10G01041	PC12G04330	0.128319	PC10G03544	PC2G03278	0.141625
PC15G01964	PC3G03414	0.191346	PC6G00638	PC7G02749	0.354951	PC7G00086	PC7G02652	0.115306	PC6G00638	PC7G02749	0.354951	PC10G00671	PC7G02236	0.128264	PC12G03627	PC3G02348	0.141541
PC10G02144	PC2G02449	0.191339	PC12G04383	PC3G01138	0.354919	PC10G02025	PC2G02971	0.114689	PC12G04383	PC3G01138	0.354919	PC10G01041	PC2G01357	0.128189	PC12G02782	PC7G00253	0.141429
PC12G03094	PC12G03387	0.191186	PC2G00029	PC2G00141	0.354116	PC10G01614	PC18G01909	0.114411	PC2G00029	PC2G00141	0.354116	PC12G01505	PC15G00523	0.128071	PC20G00992	PC7G03889	0.141357
PC2G00861	PC7G03722	0.191064	PC14G00779	PC18G00347	0.354065	PC12G00619	PC6G00366	0.114373	PC14G00779	PC18G00347	0.354065	PC2G00202	PC7G03225	0.127695	PC12G03628	PC7G00407	0.140856
PC10G01892	PC7G02634	0.190734	PC14G00739	PC14G02599	0.354031	PC10G02390	PC21G01465	0.114293	PC14G00739	PC14G02599	0.354031	PC10G01041	PC10G01576	0.127641	PC3G00849	PC7G00408	0.140714
PC15G01390	PC6G00443	0.190651	PC14G00779	PC20G00345	0.353977	PC10G01614	PC3G01445	0.11398	PC14G00779	PC20G00345	0.353977	PC10G01041	PC15G00159	0.127633	PC21G01292	PC7G00410	0.14039
PC10G00914	PC18G00545	0.190385	PC6G00638	PC7G02748	0.35378	PC3G01445	PC7G00086	0.113934	PC6G00638	PC7G02748	0.35378	PC15G01508	PC21G00326	0.127506	PC6G01317	PC6G01318	0.139923
PC14G01102	PC6G00076	0.190296	PC14G00739	PC21G01213	0.35367	PC10G01614	PC18G00055	0.113887	PC14G00739	PC21G01213	0.35367	PC21G00326	PC7G02944	0.127468	PC3G00583	PC3G01111	0.139851
PC12G01014	PC15G01390	0.190187	PC10G03035	PC7G02719	0.353429	PC15G00779	PC3G02543	0.113802	PC10G03035	PC7G02719	0.353429	PC12G04112	PC3G02748	0.127151	PC2G00811	PC6G01317	0.139741
PC12G03094	PC15G02030	0.190069	PC12G01200	PC2G00029	0.353235	PC12G01009	PC14G01623	0.113785	PC12G01200	PC2G00029	0.353235	PC20G02601	PC6G01520	0.126704	PC7G00408	PC7G03889	0.139657
PC10G01347	PC18G02283	0.18956	PC2G00141	PC7G02749	0.35278	PC2G00230	PC7G02941	0.113729	PC2G00141	PC7G02749	0.35278	PC12G04112	PC14G01252	0.126599	PC14G00151	PC7G00408	0.139315
PC15G01449	PC18G01249	0.189262	PC12G01200	PC3G01141	0.352676	PC15G01778	PC7G02941	0.113654	PC12G01200	PC3G01141	0.352676	PC10G01040	PC7G03530	0.126552	PC14G02661	PC6G00548	0.138418
PC12G03387	PC3G03414	0.189156	PC18G00347	PC3G01141	0.35264	PC15G00774	PC7G00086	0.113433	PC18G00347	PC3G01141	0.35264	PC2G01421	PC6G01520	0.126442	PC12G03627	PC3G00583	0.138323
PC18G01249	PC18G02283	0.188725	PC18G00556	PC2G00029	0.352534	PC10G01614	PC10G02423	0.112874	PC18G00556	PC2G00029	0.352534	PC15G00523	PC2G02964	0.126372	PC7G00253	PC7G03889	0.137831
PC12G03387	PC18G02283	0.188558	PC12G01200	PC3G01138	0.352481	PC12G00619	PC18G00370	0.112837	PC12G01200	PC3G01138	0.352481	PC7G02236	PC7G03530	0.126214	PC20G00992	PC7G00407	0.137753
PC3G03414	PC6G00796	0.188519	PC2G00141	PC7G02748	0.352385	PC20G01800	PC3G02543	0.112405	PC2G00141	PC7G02748	0.352385	PC10G01040	PC3G04173	0.126102	PC3G02346	PC7G00409	0.13657
PC3G02993	PC6G00438	0.188514	PC18G00347	PC3G01138	0.352356	PC12G01017	PC14G01623	0.11237	PC18G00347	PC3G01138	0.352356	PC10G01040	PC3G01528	0.125959	PC3G00849	PC7G00051	0.136567
PC10G02144	PC15G01186	0.188467	PC2G00140	PC6G00336	0.352327	PC18G00370	PC7G02652	0.112282	PC2G00140	PC6G00336	0.352327	PC2G02964	PC7G03225	0.125619	PC21G03126	PC2G03278	0.136564
PC2G00861	PC6G00437	0.188183	PC18G00347	PC2G00029	0.352211	PC18G01909	PC2G02971	0.112164	PC18G00347	PC2G00029	0.352211	PC12G02879	PC7G02944	0.125505	PC2G00811	PC7G00409	0.136425
PC18G02283	PC6G00486	0.187852	PC2G02359	PC3G01141	0.352112	PC12G00619	PC2G00034	0.111926	PC2G02359	PC3G01141	0.352112	PC10G01041	PC2G01356	0.125348	PC2G00811	PC7G00410	0.135404
PC18G01249	PC3G03863	0.187773	PC7G02719	PC7G02749	0.352031	PC10G01614	PC18G00053	0.111911	PC7G02719	PC7G02749	0.352031	PC7G02236	PC7G03225	0.125235	PC3G02349	PC7G00407	0.13515
PC18G00545	PC6G00438	0.187757	PC2G02359	PC3G01138	0.352021	PC10G02390	PC12G00619	0.111769	PC2G02359	PC3G01138	0.352021	PC10G01041	PC18G00199	0.125224	PC3G01111	PC6G01318	0.135059
PC14G00281	PC3G03414	0.187504	PC14G00739	PC7G02643	0.351815	PC18G00059	PC7G02941	0.111756	PC14G00739	PC7G02643	0.351815	PC15G01507	PC7G02944	0.124822	PC10G03544	PC3G02349	0.134871
PC10G01892	PC14G02833	0.187398	PC20G00345	PC7G02719	0.351686	PC12G02383	PC6G00375	0.111702	PC20G00345	PC7G02719	0.351686	PC15G00523	PC7G02101	0.124677	PC10G03544	PC3G02346	0.134868
PC15G00054	PC18G02283	0.187363	PC18G00556	PC3G01141	0.351529	PC18G00057	PC2G02971	0.111605	PC18G00556	PC3G01141	0.351529	PC10G01040	PC21G01647	0.124654	PC6G01317	PC7G03889	0.134596
PC15G02030	PC18G02283	0.187117	PC7G02719	PC7G02748	0.351502	PC6G00366	PC7G02941	0.111571	PC7G02719	PC7G02748	0.351502	PC12G04112	PC2G01421	0.124596	PC3G02346	PC6G01318	0.134572
PC3G02993	PC6G03196	0.186921	PC12G01200	PC14G00779	0.351357	PC12G00619	PC15G00979	0.111535	PC12G01200	PC14G00779	0.351357	PC12G00350	PC12G03407	0.124469	PC2G00811	PC7G00253	0.134525
PC18G01249	PC3G03414	0.186817	PC18G00556	PC3G01138	0.351228	PC20G00927	PC7G00086	0.111399	PC18G00556	PC3G01138	0.351228	PC2G01421	PC7G01821	0.124446	PC7G00253	PC7G00407	0.134507
PC12G03094	PC6G00443	0.186363	PC2G00029	PC2G02359	0.351193	PC15G00774	PC15G01778	0.111356	PC2G00029	PC2G02359	0.351193	PC15G01507	PC21G00326	0.124246	PC14G02661	PC21G01292	0.134417
PC18G01249	PC7G01896	0.186279	PC20G00345	PC2G00141	0.350952	PC15G00774	PC6G00375	0.111266	PC20G00345	PC2G00141	0.350952	PC15G00523	PC2G01710	0.124227	PC3G02947	PC7G03889	0.134171
PC18G02284	PC7G02099	0.185771	PC14G02599	PC20G00099	0.350775	PC15G00979	PC18G00057	0.111167	PC14G02599	PC20G00099	0.350775	PC14G01252	PC21G00326	0.124178	PC2G00811	PC7G00408	0.133959
PC3G02993	PC7G03809	0.185679	PC14G02599	PC3G00621	0.350623	PC18G01909	PC6G00373	0.111036	PC14G02599	PC3G00621	0.350623	PC10G01041	PC21G00296	0.124064	PC7G00407	PC7G00409	0.133748
PC15G02030	PC3G03414	0.185446	PC12G01200	PC7G02719	0.350559	PC2G00230	PC6G00375	0.110865	PC12G01200	PC7G02719	0.350559	PC14G01252	PC15G01508	0.123756	PC2G03278	PC7G03889	0.133663
PC15G00054	PC3G03414	0.185226	PC2G00029	PC3G00702	0.350555	PC21G01465	PC2G01742	0.110736	PC2G00029	PC3G00702	0.350555	PC14G00812	PC7G02944	0.123567	PC3G00583	PC6G01318	0.133395
PC18G01249	PC18G02284	0.184962	PC14G02599	PC6G00638	0.350382	PC15G00459	PC7G00179	0.110656	PC14G02599	PC6G00638	0.350382	PC12G04112	PC21G02340	0.123235	PC2G00811	PC3G01111	0.13339
PC6G00437	PC6G00796	0.184904	PC10G03035	PC2G00140	0.350224	PC10G02025	PC3G01445	0.110485	PC10G03035	PC2G00140	0.350224	PC3G02672	PC7G03225	0.123029	PC6G00548	PC7G00051	0.132936
PC2G00861	PC6G00438	0.18422	PC12G01703	PC2G00141	0.350197	PC2G00230	PC7G02652	0.110315	PC12G01703	PC2G00141	0.350197	PC3G01528	PC6G01520	0.122895	PC14G00151	PC6G00548	0.132791
PC3G03414	PC6G00486	0.184204	PC6G00336	PC7G02643	0.350159	PC18G00057	PC6G00366	0.110262	PC6G00336	PC7G02643	0.350159	PC12G02879	PC3G02672	0.122865	PC3G02346	PC7G00253	0.132723
PC12G03094	PC3G02993	0.183982	PC2G00029	PC3G03982	0.350061	PC15G00774	PC7G02941	0.110241	PC2G00029	PC3G03982	0.350061	PC10G01040	PC21G00060	0.122816	PC12G03628	PC3G00583	0.131931
PC14G00216	PC14G00282	0.183967	PC3G00702	PC3G01141	0.349992	PC10G02025	PC18G00059	0.11023	PC3G00702	PC3G01141	0.349992	PC12G00350	PC7G02236	0.122735	PC10G03544	PC7G00408	0.131819
PC6G00443	PC7G03809	0.183948	PC3G00702	PC3G01138	0.349854	PC15G01778	PC2G03548	0.110108	PC3G00702	PC3G01138	0.349854	PC2G01421	PC2G01710	0.122625	PC3G02348	PC6G01318	0.130754
PC10G01892	PC7G03722	0.183893	PC14G00779	PC2G02359	0.349853	PC18G00053	PC18G01909	0.110075	PC14G00779	PC2G02359	0.349853	PC10G00671	PC20G02601	0.122283	PC3G00849	PC7G00253	0.130641
PC3G03414	PC7G03809	0.183644	PC20G00345	PC2G00029	0.349492	PC10G02390	PC3G03724	0.109904	PC20G00345	PC2G00029	0.349492	PC21G02340	PC3G04205	0.122188	PC20G00992	PC3G02947	0.130625
PC12G01014	PC18G01249	0.18344	PC10G03035	PC6G00638	0.348774	PC21G01395	PC21G02449	0.109752	PC10G03035	PC6G00638	0.348774	PC7G00049	PC7G03179	0.122132	PC6G00548	PC6G01317	0.130104
PC18G01249	PC6G00437	0.183429	PC12G01703	PC6G00638	0.348715	PC14G02099	PC6G00373	0.109526	PC12G01703	PC6G00638	0.348715	PC21G00326	PC7G03530	0.12212	PC3G02344	PC7G00253	0.128664
PC6G00437	PC7G03809	0.1834	PC14G00779	PC3G00702	0.348591	PC12G01009	PC12G01015	0.109415	PC14G00779	PC3G00702	0.348591	PC6G01520	PC7G02236	0.122075	PC15G00406	PC20G00992	0.128508
PC3G03863	PC7G03722	0.183046	PC14G00779	PC3G03982	0.348499	PC15G00779	PC2G03548	0.109314	PC14G00779	PC3G03982	0.348499	PC10G01041	PC14G02611	0.122065	PC12G02782	PC7G00409	0.128188
PC15G01390	PC18G01249	0.182708	PC12G04383	PC2G00141	0.348372	PC14G02099	PC7G02941	0.109125	PC12G04383	PC2G00141	0.348372	PC20G01489	PC3G02748	0.121944	PC3G00583	PC7G00408	0.128187
PC18G00545	PC18G02283	0.18254	PC18G00347	PC7G02749	0.348273	PC10G02025	PC18G01909	0.10905	PC18G00347	PC7G02749	0.348273	PC14G01252	PC7G02944	0.121932	PC7G00409	PC7G03889	0.127946
PC18G01451	PC2G02449	0.18173	PC12G01703	PC7G02719	0.347881	PC15G01778	PC18G00370	0.108969	PC12G01703	PC7G02719	0.347881	PC3G04205	PC7G02236	0.121905	PC12G03628	PC14G02661	0.127739
PC20G02061	PC7G03722	0.181294	PC18G00347	PC7G02748	0.34773	PC2G03548	PC3G01445	0.108942	PC18G00347	PC7G02748	0.34773	PC7G00049	PC7G01821	0.121812	PC12G02782	PC7G00407	0.12763
PC21G03158	PC2G02449	0.181206	PC18G00556	PC7G02749	0.347707	PC15G00774	PC21G02449	0.108921	PC18G00556	PC7G02749	0.347707	PC3G04205	PC7G02944	0.121769	PC3G02346	PC7G03889	0.127607
PC12G01014	PC18G02283	0.18101	PC14G02599	PC3G00702	0.347394	PC15G00979	PC2G01189	0.108848	PC14G02599	PC3G00702	0.347394	PC10G01041	PC20G01489	0.121738	PC2G00187	PC3G01111	0.127604
PC6G00486	PC7G03722	0.180908	PC21G01213	PC6G00638	0.347286	PC12G02383	PC21G01465	0.108796	PC21G01213	PC6G00638	0.347286	PC14G01252	PC15G01507	0.121671	PC2G03278	PC7G00253	0.127276
PC15G01450	PC18G01249	0.180693	PC2G00141	PC7G02643	0.347193	PC15G00705	PC7G00086	0.108722	PC2G00141	PC7G02643	0.347193	PC14G01252	PC21G02340	0.121565	PC15G00406	PC3G02947	0.126829
PC3G03371	PC3G03414	0.180481	PC18G00556	PC7G02748	0.347192	PC15G00979	PC18G00053	0.108582	PC18G00556	PC7G02748	0.347192	PC12G02879	PC15G00523	0.121534	PC3G02349	PC7G00409	0.126816
PC6G00796	PC7G03809	0.180464	PC3G01246	PC6G00638	0.347104	PC10G01614	PC21G01395	0.108261	PC3G01246	PC6G00638	0.347104	PC15G00523	PC3G00802	0.121493	PC12G02782	PC6G01317	0.126735
PC3G00182	PC6G00796	0.180455	PC14G00739	PC7G02748	0.346961	PC18G00370	PC20G00108	0.108237	PC14G00739	PC7G02748	0.346961	PC21G00326	PC21G01647	0.121028	PC14G02661	PC7G00408	0.126654
PC18G02284	PC6G00076	0.180241	PC2G00140	PC3G01246	0.346897	PC2G00034	PC2G03548	0.108174	PC2G00140	PC3G01246	0.346897	PC2G01595	PC7G03225	0.120768	PC3G02349	PC3G02947	0.126625
PC6G00796	PC7G03722	0.180213	PC12G04383	PC6G00638	0.346725	PC18G00370	PC21G01465	0.108156	PC12G04383	PC6G00638	0.346725	PC14G01252	PC2G00202	0.120744	PC3G00849	PC3G02348	0.126434
PC3G02325	PC6G00796	0.180102	PC20G00345	PC6G00638	0.346674	PC21G01465	PC2G03548	0.108058	PC20G00345	PC6G00638	0.346674	PC21G00326	PC7G02101	0.120711	PC3G00849	PC7G00407	0.126275
PC14G02833	PC6G00443	0.180068	PC12G00518	PC14G00779	0.346599	PC10G02390	PC6G00373	0.108026	PC12G00518	PC14G00779	0.346599	PC15G01507	PC3G04205	0.120463	PC14G00151	PC3G02348	0.126023
PC18G01249	PC3G02993	0.179545	PC6G00638	PC7G02643	0.346526	PC18G00052	PC18G00057	0.107952	PC6G00638	PC7G02643	0.346526	PC14G01252	PC7G00049	0.120258	PC12G03628	PC14G00151	0.125983
PC12G03387	PC7G02634	0.17939	PC20G00345	PC3G01141	0.346273	PC12G00619	PC2G01189	0.107796	PC20G00345	PC3G01141	0.346273	PC14G00812	PC21G00326	0.120173	PC14G00151	PC3G02346	0.12574
PC15G01964	PC18G02284	0.179113	PC12G01703	PC14G00739	0.346163	PC21G00239	PC3G02543	0.10778	PC12G01703	PC14G00739	0.346163	PC14G01252	PC7G03179	0.120154	PC10G01291	PC21G01292	0.125303
PC3G02993	PC7G02634	0.178907	PC20G00099	PC20G01294	0.346041	PC2G01189	PC7G00086	0.107754	PC20G00099	PC20G01294	0.346041	PC10G01040	PC2G01357	0.120134	PC10G03544	PC7G00051	0.125303
PC10G02144	PC18G01451	0.178813	PC20G00345	PC3G01138	0.34602	PC20G00108	PC20G00927	0.107343	PC20G00345	PC3G01138	0.34602	PC20G02601	PC2G00795	0.120132	PC14G00151	PC3G02344	0.125187
PC18G01249	PC20G00359	0.178447	PC14G02599	PC2G02359	0.345843	PC2G00034	PC7G00086	0.107163	PC14G02599	PC2G02359	0.345843	PC10G01041	PC3G00802	0.119991	PC12G03627	PC14G02661	0.125113
PC18G02283	PC7G02099	0.178241	PC3G01246	PC7G02719	0.345688	PC15G00459	PC21G02599	0.107151	PC3G01246	PC7G02719	0.345688	PC14G01252	PC18G01607	0.119988	PC3G00583	PC6G01317	0.125054
PC12G03387	PC14G02833	0.177978	PC14G00739	PC7G02749	0.345664	PC10G02390	PC18G01909	0.107144	PC14G00739	PC7G02749	0.345664	PC15G00523	PC6G01520	0.119965	PC12G03627	PC14G00151	0.12505
PC10G01892	PC6G00437	0.177885	PC14G02599	PC2G00140	0.345517	PC10G01614	PC18G00059	0.10659	PC14G02599	PC2G00140	0.345517	PC20G02601	PC7G03530	0.119881	PC21G00052	PC7G00410	0.124935
PC10G00914	PC3G03414	0.177857	PC21G01213	PC2G00140	0.345171	PC12G00619	PC7G01628	0.106578	PC21G01213	PC2G00140	0.345171	PC6G00120	PC6G01520	0.119809	PC3G02349	PC7G00253	0.124919
PC6G00438	PC7G02099	0.177254	PC18G00556	PC20G00345	0.345162	PC15G01878	PC7G00086	0.106481	PC18G00556	PC20G00345	0.345162	PC20G02601	PC21G01647	0.119741	PC14G02661	PC3G02348	0.124854
PC15G02030	PC7G02634	0.177252	PC12G04383	PC18G00347	0.345023	PC10G02061	PC18G00052	0.106469	PC12G04383	PC18G00347	0.345023	PC10G01041	PC6G00120	0.119695	PC12G02760	PC20G00992	0.124692
PC6G00443	PC7G02634	0.177119	PC12G04383	PC20G00663	0.34495	PC12G02383	PC7G02941	0.10629	PC12G04383	PC20G00663	0.34495	PC15G01507	PC3G02748	0.119595	PC21G01292	PC3G02947	0.124481
PC20G02061	PC3G03863	0.176638	PC3G01138	PC3G03982	0.3449	PC15G00459	PC15G00979	0.105864	PC3G01138	PC3G03982	0.3449	PC21G01647	PC21G02340	0.119515	PC12G03627	PC2G00187	0.124443
PC18G01249	PC20G02061	0.176628	PC3G01141	PC3G03982	0.344855	PC10G02025	PC15G00459	0.105792	PC3G01141	PC3G03982	0.344855	PC15G01507	PC2G01421	0.119488	PC10G03544	PC7G00253	0.123963
PC6G00443	PC7G02099	0.176457	PC21G01213	PC3G00621	0.344757	PC18G00370	PC3G02940	0.105619	PC21G01213	PC3G00621	0.344757	PC21G02340	PC7G03530	0.119339	PC20G00992	PC7G00410	0.123867
PC18G01463	PC2G02449	0.176045	PC3G00702	PC3G03982	0.344532	PC2G02971	PC2G03548	0.105607	PC3G00702	PC3G03982	0.344532	PC10G00671	PC21G00326	0.119286	PC12G02782	PC3G00849	0.123548
PC14G02833	PC3G02993	0.175715	PC15G01467	PC6G00336	0.344361	PC15G00459	PC7G02652	0.105562	PC15G01467	PC6G00336	0.344361	PC2G01710	PC7G00049	0.118902	PC3G02349	PC7G03889	0.12347
PC3G03863	PC6G00438	0.175577	PC12G01703	PC18G00347	0.344255	PC12G00619	PC3G02543	0.105252	PC12G01703	PC18G00347	0.344255	PC2G00795	PC6G01520	0.11886	PC21G00053	PC7G00410	0.123134
PC18G01249	PC6G03196	0.175415	PC18G00347	PC20G00345	0.344025	PC10G02390	PC21G03182	0.104824	PC18G00347	PC20G00345	0.344025	PC14G01252	PC2G00795	0.118742	PC7G00410	PC7G03889	0.12296
PC6G00076	PC6G00437	0.175047	PC10G03035	PC2G00141	0.343668	PC2G03548	PC6G00373	0.104785	PC10G03035	PC2G00141	0.343668	PC3G02748	PC7G02944	0.118737	PC10G03544	PC7G00407	0.122747
PC14G02833	PC15G02030	0.174946	PC2G00029	PC6G03033	0.343627	PC15G00459	PC18G00055	0.104602	PC2G00029	PC6G03033	0.343627	PC10G01041	PC20G01379	0.118708	PC10G03544	PC6G01317	0.122394
PC6G00076	PC7G03722	0.17494	PC21G01213	PC3G00702	0.343583	PC2G01742	PC2G02971	0.104568	PC21G01213	PC3G00702	0.343583	PC3G04205	PC7G02101	0.118629	PC3G01111	PC6G01317	0.122206
PC3G00182	PC6G00443	0.174889	PC20G01294	PC3G00621	0.343442	PC21G01465	PC7G02941	0.104555	PC20G01294	PC3G00621	0.343442	PC10G01041	PC7G00049	0.11849	PC2G03278	PC7G00409	0.122125
PC10G01892	PC6G00438	0.174312	PC3G00702	PC7G02643	0.343404	PC15G01778	PC7G00086	0.104437	PC3G00702	PC7G02643	0.343404	PC21G00326	PC21G02340	0.118454	PC21G01292	PC2G00187	0.122102
PC18G01249	PC6G00796	0.174304	PC3G00621	PC7G02643	0.343307	PC10G02390	PC2G03548	0.104421	PC3G00621	PC7G02643	0.343307	PC15G00523	PC21G01255	0.118449	PC3G02344	PC7G00409	0.121911
PC18G00545	PC6G00076	0.174175	PC12G01703	PC18G00556	0.343083	PC10G02061	PC18G00057	0.104379	PC12G01703	PC18G00556	0.343083	PC10G01041	PC18G00776	0.118386	PC3G00849	PC6G01317	0.121817
PC20G02061	PC6G00438	0.173469	PC14G00739	PC15G01467	0.342756	PC15G00774	PC15G00779	0.104341	PC14G00739	PC15G01467	0.342756	PC6G00120	PC7G03225	0.118376	PC15G00406	PC3G02349	0.121666
PC3G00182	PC3G02325	0.173444	PC7G02643	PC7G02719	0.34262	PC15G00979	PC7G00086	0.10421	PC7G02643	PC7G02719	0.34262	PC15G01508	PC3G04205	0.118199	PC14G00151	PC21G03126	0.121459
PC15G01449	PC7G03722	0.173243	PC14G00779	PC6G03033	0.342503	PC12G01009	PC20G00697	0.104129	PC14G00779	PC6G03033	0.342503	PC15G01508	PC2G01421	0.118174	PC14G00151	PC3G00849	0.120996
PC2G02449	PC3G03371	0.173112	PC18G00556	PC3G03982	0.342495	PC12G00619	PC18G00053	0.103938	PC18G00556	PC3G03982	0.342495	PC3G00826	PC7G03225	0.118006	PC12G02782	PC14G00151	0.120932
PC6G00076	PC7G03809	0.172642	PC15G01467	PC2G00140	0.342488	PC15G00979	PC3G03724	0.10372	PC15G01467	PC2G00140	0.342488	PC10G01040	PC12G04112	0.11778	PC3G01111	PC6G00548	0.120536
PC3G02993	PC6G00796	0.172416	PC2G02359	PC3G03982	0.342418	PC21G00239	PC6G00375	0.103536	PC2G02359	PC3G03982	0.342418	PC14G01252	PC18G00776	0.117676	PC10G03544	PC14G00151	0.120442
PC2G00861	PC6G03196	0.172414	PC2G00141	PC3G01246	0.342335	PC15G00979	PC2G03548	0.103325	PC2G00141	PC3G01246	0.342335	PC12G00350	PC7G02101	0.117605	PC14G00151	PC2G03278	0.120212
PC18G00545	PC18G01249	0.1723	PC12G00518	PC2G00029	0.342232	PC15G00779	PC21G02449	0.103221	PC12G00518	PC2G00029	0.342232	PC10G01041	PC3G01305	0.117525	PC14G02661	PC7G00407	0.119794
PC2G00861	PC3G03810	0.171677	PC20G00099	PC21G01213	0.342212	PC7G00086	PC7G00179	0.103219	PC20G00099	PC21G01213	0.342212	PC21G01255	PC2G01421	0.11751	PC12G02760	PC3G02349	0.119697
PC10G02144	PC2G01108	0.171323	PC14G00739	PC20G01294	0.342123	PC15G00774	PC21G01465	0.103043	PC14G00739	PC20G01294	0.342123	PC15G00159	PC6G01520	0.117418	PC2G00187	PC6G01318	0.119572
PC12G03094	PC15G00054	0.171234	PC14G02599	PC7G02719	0.341835	PC10G01614	PC21G03182	0.102952	PC14G02599	PC7G02719	0.341835	PC21G01647	PC3G04205	0.117395	PC2G00187	PC7G00408	0.11924
PC6G00443	PC6G00796	0.170915	PC20G01294	PC2G00140	0.341665	PC12G03089	PC2G02971	0.102904	PC20G01294	PC2G00140	0.341665	PC20G01489	PC20G02601	0.117382	PC3G00849	PC7G00409	0.118741
PC15G01390	PC7G02099	0.170873	PC12G04383	PC6G00573	0.341569	PC12G01009	PC12G03611	0.102878	PC12G04383	PC6G00573	0.341569	PC12G02879	PC3G04205	0.11726	PC3G02947	PC6G00548	0.118034
PC18G02283	PC2G00448	0.170761	PC3G03982	PC6G03033	0.341295	PC12G00619	PC15G00705	0.102874	PC3G03982	PC6G03033	0.341295	PC14G01252	PC2G01710	0.117161	PC3G02947	PC7G00407	0.117993
PC2G00448	PC6G00486	0.170693	PC18G00347	PC7G02643	0.341224	PC15G00979	PC18G00059	0.102748	PC18G00347	PC7G02643	0.341224	PC12G00350	PC12G01505	0.117065	PC12G02782	PC7G00410	0.117883
PC10G02144	PC21G03158	0.17064	PC2G02359	PC7G02749	0.341106	PC15G00779	PC7G02652	0.102177	PC2G02359	PC7G02749	0.341106	PC14G01252	PC2G03110	0.116955	PC20G00992	PC21G03126	0.117836
PC10G02144	PC18G01463	0.170507	PC3G01141	PC6G03033	0.341104	PC10G01614	PC2G00230	0.10217	PC3G01141	PC6G03033	0.341104	PC10G00671	PC7G03530	0.116847	PC12G02760	PC7G00407	0.11774
PC21G03158	PC3G03371	0.170429	PC3G01138	PC6G03033	0.341017	PC15G00459	PC15G00705	0.102069	PC3G01138	PC6G03033	0.341017	PC12G00350	PC15G01507	0.116662	PC21G00052	PC7G00409	0.117645
PC14G00335	PC6G00443	0.17041	PC12G00518	PC3G01141	0.340791	PC18G00971	PC20G00697	0.102069	PC12G00518	PC3G01141	0.340791	PC21G01615	PC7G02236	0.116477	PC12G03628	PC2G00187	0.117449
PC10G01347	PC7G03722	0.170081	PC14G00779	PC20G00663	0.340771	PC2G00230	PC3G02940	0.101982	PC14G00779	PC20G00663	0.340771	PC7G02237	PC7G03225	0.116401	PC3G02348	PC7G00253	0.117277
PC2G00448	PC7G03722	0.169976	PC21G01213	PC2G02359	0.340734	PC10G02025	PC12G02379	0.101963	PC21G01213	PC2G02359	0.340734	PC15G01508	PC3G02748	0.116327	PC20G00992	PC6G01318	0.117172
PC14G01102	PC15G01390	0.169532	PC12G00518	PC3G01138	0.340609	PC20G00927	PC6G00475	0.101961	PC12G00518	PC3G01138	0.340609	PC15G01508	PC7G02944	0.11627	PC15G00406	PC6G00548	0.116888
PC15G01186	PC2G02449	0.169468	PC20G01294	PC6G00638	0.3405	PC18G00052	PC18G00053	0.101833	PC20G01294	PC6G00638	0.3405	PC12G00350	PC18G00776	0.116258	PC3G02346	PC7G00410	0.116797
PC14G00281	PC18G02283	0.169281	PC18G00556	PC7G02643	0.340433	PC10G01614	PC15G00779	0.10182	PC18G00556	PC7G02643	0.340433	PC6G02836	PC7G00049	0.116197	PC15G00406	PC7G03889	0.116645
PC10G00914	PC12G03094	0.169162	PC14G00779	PC6G00573	0.340296	PC21G03182	PC2G01189	0.101801	PC14G00779	PC6G00573	0.340296	PC18G00776	PC20G02601	0.116167	PC12G02782	PC3G01111	0.116392
PC15G01964	PC6G00437	0.169153	PC2G02359	PC7G02748	0.340199	PC18G01909	PC7G00086	0.101786	PC2G02359	PC7G02748	0.340199	PC14G02611	PC15G00523	0.116152	PC12G02760	PC21G01292	0.116157
PC10G01347	PC6G00486	0.169137	PC12G01200	PC6G00638	0.340115	PC10G01614	PC18G00370	0.101755	PC12G01200	PC6G00638	0.340115	PC10G01040	PC18G00199	0.116122	PC15G00406	PC7G00407	0.115903
PC18G02284	PC3G03414	0.168951	PC21G01213	PC7G02719	0.340016	PC12G03610	PC12G03611	0.101647	PC21G01213	PC7G02719	0.340016	PC15G00523	PC2G01595	0.115974	PC21G03126	PC6G00548	0.115646
PC7G03722	PC7G03809	0.16869	PC12G01200	PC2G00140	0.339957	PC15G00459	PC3G01445	0.101556	PC12G01200	PC2G00140	0.339957	PC10G01040	PC3G02748	0.115881	PC14G00151	PC20G00992	0.115519
PC6G00438	PC6G00486	0.1682	PC2G02359	PC7G02643	0.339641	PC15G00979	PC2G02971	0.101547	PC2G02359	PC7G02643	0.339641	PC12G00350	PC7G02944	0.115841	PC12G02782	PC3G02344	0.115364
PC14G00281	PC6G00486	0.167912	PC10G03035	PC18G00556	0.339597	PC18G00055	PC18G00057	0.101537	PC10G03035	PC18G00556	0.339597	PC7G00049	PC7G03530	0.115514	PC14G00151	PC3G02947	0.11508
PC15G00054	PC7G03722	0.167543	PC20G00345	PC20G00663	0.339471	PC15G00774	PC18G01909	0.101507	PC20G00345	PC20G00663	0.339471	PC10G01040	PC18G01607	0.115445	PC7G00407	PC7G03889	0.114832
PC15G01964	PC18G00545	0.166959	PC15G01467	PC6G00638	0.339342	PC15G00774	PC20G00927	0.101404	PC15G01467	PC6G00638	0.339342	PC2G03110	PC7G03225	0.115416	PC14G00151	PC15G00406	0.114828
PC10G00914	PC14G02833	0.166611	PC3G01141	PC6G00573	0.339297	PC14G02099	PC15G01878	0.101124	PC3G01141	PC6G00573	0.339297	PC2G01421	PC6G00803	0.115326	PC10G01291	PC2G03278	0.11482
PC18G01249	PC7G03809	0.166226	PC18G00347	PC3G01246	0.339005	PC15G00979	PC21G00239	0.101054	PC18G00347	PC3G01246	0.339005	PC2G01421	PC2G01595	0.115317	PC21G03126	PC3G02947	0.114786
PC3G02325	PC3G03414	0.166146	PC15G01467	PC3G00621	0.338911	PC12G03611	PC7G02587	0.101031	PC15G01467	PC3G00621	0.338911	PC21G01647	PC7G02236	0.115275	PC21G00053	PC7G00409	0.1146
PC10G02144	PC18G01249	0.166114	PC3G01138	PC6G00573	0.338864	PC10G02390	PC2G01296	0.100866	PC3G01138	PC6G00573	0.338864	PC20G01042	PC2G01421	0.115204	PC10G03544	PC7G00409	0.114587
PC14G01102	PC7G02099	0.166024	PC12G01703	PC6G00336	0.338205	PC18G00053	PC2G01296	0.100832	PC12G01703	PC6G00336	0.338205	PC12G00350	PC12G02879	0.115173	PC12G02782	PC3G02947	0.11435
PC12G03094	PC18G02284	0.165902	PC2G00141	PC6G00336	0.338087	PC20G00927	PC21G02449	0.100792	PC2G00141	PC6G00336	0.338087	PC3G01475	PC7G00049	0.115046	PC14G02661	PC6G01318	0.113983
PC10G02144	PC3G03645	0.165827	PC3G00702	PC7G02749	0.33799	PC12G00619	PC15G00779	0.100749	PC3G00702	PC7G02749	0.33799	PC12G00350	PC2G03110	0.115027	PC2G00187	PC7G00409	0.11388
PC18G00545	PC7G02634	0.165704	PC20G01294	PC2G02359	0.337826	PC12G01009	PC21G00772	0.100656	PC20G01294	PC2G02359	0.337826	PC2G01595	PC7G00049	0.11494	PC7G00407	PC7G00410	0.113551
PC12G03387	PC7G03722	0.165666	PC20G01294	PC3G00702	0.337814	PC21G00239	PC21G02599	0.100602	PC20G01294	PC3G00702	0.337814	PC10G01040	PC2G01356	0.114935	PC10G01291	PC3G02344	0.113539
PC15G01186	PC3G03645	0.165613	PC20G00663	PC3G01141	0.337152	PC18G00059	PC2G01742	0.100587	PC20G00663	PC3G01141	0.337152	PC10G00671	PC21G02340	0.114893	PC14G00151	PC7G00407	0.113145
PC18G00898	PC2G00861	0.165568	PC10G03035	PC18G00347	0.337145	PC10G02423	PC7G00086	0.100533	PC10G03035	PC18G00347	0.337145	PC7G02236	PC7G03179	0.114802	PC3G02344	PC6G01317	0.113102
PC10G01892	PC3G03810	0.16552	PC20G00663	PC7G02749	0.337074	PC2G01189	PC2G03548	0.100505	PC20G00663	PC7G02749	0.337074	PC3G04173	PC6G01520	0.114788	PC6G00477	PC7G00408	0.112904
PC18G00545	PC6G00437	0.165317	PC20G00663	PC7G02748	0.336985	PC2G03548	PC3G03724	0.10043	PC20G00663	PC7G02748	0.336985	PC15G01508	PC6G01520	0.114745	PC2G00187	PC7G00253	0.112746
PC15G01390	PC20G02061	0.165312	PC20G00099	PC2G00140	0.336979	PC15G00979	PC6G00375	0.100369	PC20G00099	PC2G00140	0.336979	PC20G01489	PC7G02237	0.114728	PC3G02346	PC3G02947	0.112673
PC10G01347	PC6G00438	0.165159	PC2G00029	PC6G00573	0.336949	PC10G01614	PC7G00179	0.100247	PC2G00029	PC6G00573	0.336949	PC12G01505	PC7G03225	0.114536	PC20G00992	PC2G00811	0.112576
PC15G01186	PC21G01620	0.164945	PC12G01200	PC2G00141	0.336902	PC10G02423	PC21G01395	0.100225	PC12G01200	PC2G00141	0.336902	PC15G00523	PC20G01042	0.114453	PC12G02760	PC3G02344	0.112493
PC10G01347	PC18G00545	0.164663	PC3G00702	PC7G02748	0.336862	PC15G01778	PC6G00373	0.100171	PC3G00702	PC7G02748	0.336862	PC12G02879	PC14G01252	0.114426	PC10G01291	PC6G00548	0.112079
PC10G02144	PC3G03414	0.164579	PC3G00702	PC6G00638	0.336725	PC12G01009	PC18G00370	0.100024	PC3G00702	PC6G00638	0.336725	PC3G01475	PC6G01520	0.114163	PC12G03627	PC15G00988	0.111825
PC15G01390	PC3G02993	0.16456	PC20G00663	PC3G01138	0.336603	PC12G00619	PC20G01800	0.100009	PC20G00663	PC3G01138	0.336603	PC10G01041	PC20G02601	0.114122	PC3G02348	PC7G00409	0.111754
PC3G02325	PC7G03809	0.164309	PC6G03033	PC7G02749	0.336581				PC6G03033	PC7G02749	0.336581	PC10G00671	PC3G04205	0.113859	PC12G02760	PC7G00408	0.111686
PC15G00054	PC7G02634	0.164005	PC12G01703	PC3G00621	0.336563				PC12G01703	PC3G00621	0.336563	PC18G01607	PC2G01421	0.113834	PC12G03627	PC6G00477	0.11168
PC15G01390	PC3G03863	0.163951	PC2G03133	PC7G02643	0.336353				PC2G03133	PC7G02643	0.336353	PC10G01040	PC10G01576	0.113817	PC21G00052	PC3G00583	0.111397
PC7G02099	PC7G03722	0.163871	PC14G02599	PC2G03133	0.336333				PC14G02599	PC2G03133	0.336333	PC14G01252	PC3G01528	0.11377	PC14G00151	PC7G00409	0.111392
PC14G00335	PC3G02993	0.16386	PC18G00347	PC3G03982	0.336235				PC18G00347	PC3G03982	0.336235	PC6G00120	PC7G02237	0.113748	PC3G01111	PC7G03889	0.11134
PC15G02030	PC7G03722	0.16384	PC10G00377	PC12G04383	0.336199				PC10G00377	PC12G04383	0.336199	PC10G01040	PC21G00296	0.113672	PC3G01111	PC3G02344	0.111001
PC10G02144	PC6G02390	0.163416	PC12G01703	PC2G02359	0.335969				PC12G01703	PC2G02359	0.335969	PC12G00350	PC14G01098	0.113667	PC10G01291	PC7G00408	0.110811
PC18G00545	PC6G00796	0.163168	PC6G03033	PC7G02748	0.335936				PC6G03033	PC7G02748	0.335936	PC10G01041	PC3G01500	0.113611	PC21G00053	PC3G00583	0.110741
PC21G00846	PC6G00443	0.162899	PC12G01703	PC3G00702	0.335898				PC12G01703	PC3G00702	0.335898	PC12G00350	PC3G00281	0.113604	PC10G01291	PC3G02346	0.110732
PC10G00914	PC7G02634	0.162655	PC15G01467	PC2G00141	0.335482				PC15G01467	PC2G00141	0.335482	PC3G04205	PC7G00049	0.113529	PC14G00151	PC3G02349	0.110689
PC14G00335	PC7G03722	0.162551	PC20G00663	PC2G00029	0.33537				PC20G00663	PC2G00029	0.33537	PC12G02879	PC15G01507	0.113498	PC6G00477	PC7G00253	0.110342
PC14G02833	PC18G00545	0.162366	PC15G01467	PC3G00702	0.335287				PC15G01467	PC3G00702	0.335287	PC20G02601	PC3G04205	0.113474	PC10G03544	PC3G02348	0.11032
PC15G01964	PC6G00076	0.161949	PC12G01703	PC2G03133	0.335178				PC12G01703	PC2G03133	0.335178	PC12G00350	PC12G04112	0.113465	PC12G02760	PC3G02348	0.110103
PC15G00054	PC6G00437	0.161645	PC21G01213	PC2G03133	0.335161				PC21G01213	PC2G03133	0.335161	PC21G00869	PC7G02236	0.113451	PC3G02344	PC3G02947	0.110013
PC15G01964	PC7G03722	0.161574	PC21G01213	PC2G00141	0.335156				PC21G01213	PC2G00141	0.335156	PC12G02879	PC21G00326	0.113436	PC3G02348	PC3G02947	0.109914
PC15G00054	PC6G00438	0.161011	PC10G00377	PC3G01141	0.335029				PC10G00377	PC3G01141	0.335029	PC10G02916	PC20G02601	0.113382	PC6G00477	PC7G00409	0.109849
PC10G00914	PC18G02283	0.160996	PC14G00739	PC3G01246	0.335018				PC14G00739	PC3G01246	0.335018	PC10G00671	PC3G02748	0.113374	PC10G03544	PC3G01111	0.109664
PC7G01896	PC7G03722	0.160971	PC6G00336	PC7G02748	0.334962				PC6G00336	PC7G02748	0.334962	PC20G01489	PC3G04205	0.113334	PC21G03126	PC7G00407	0.109414
PC12G03477	PC7G03722	0.16095	PC14G02599	PC2G00141	0.334951				PC14G02599	PC2G00141	0.334951	PC2G01595	PC7G01821	0.11307	PC12G02760	PC3G02346	0.109382
PC12G01014	PC18G02284	0.160632	PC10G00377	PC3G01138	0.334803				PC10G00377	PC3G01138	0.334803	PC10G01040	PC12G04330	0.112835	PC12G03628	PC6G00477	0.109057
PC14G02833	PC15G00054	0.160426	PC12G00518	PC2G00140	0.334598				PC12G00518	PC2G00140	0.334598	PC12G00350	PC20G02601	0.112822	PC14G00151	PC7G00253	0.108976
PC12G01014	PC15G01449	0.160347	PC12G04383	PC18G00556	0.334546				PC12G04383	PC18G00556	0.334546	PC12G04112	PC21G00326	0.112616	PC3G00849	PC7G00410	0.108548
PC12G03219	PC3G02993	0.160331	PC2G00140	PC3G03982	0.334313				PC2G00140	PC3G03982	0.334313	PC20G02601	PC7G02237	0.112367	PC15G00406	PC3G02346	0.10851
PC18G01451	PC3G03371	0.16021	PC12G01703	PC20G00663	0.334258				PC12G01703	PC20G00663	0.334258	PC3G01528	PC7G02236	0.112244	PC12G03628	PC15G00988	0.108197
PC10G02144	PC3G02325	0.16002	PC20G00099	PC7G02643	0.334141				PC20G00099	PC7G02643	0.334141	PC3G00802	PC7G02236	0.112241	PC6G01318	PC7G00407	0.10816
PC14G01102	PC7G03809	0.15983	PC6G00573	PC7G02749	0.334045				PC6G00573	PC7G02749	0.334045	PC3G00962	PC7G02236	0.11223	PC10G01291	PC12G03627	0.108159
PC12G03477	PC18G01249	0.159711	PC2G02359	PC3G01246	0.334019				PC2G02359	PC3G01246	0.334019	PC3G01500	PC7G03225	0.112129	PC3G02344	PC7G00051	0.108082
PC15G01449	PC6G00438	0.159657	PC10G03035	PC20G00663	0.333974				PC10G03035	PC20G00663	0.333974	PC3G02748	PC7G00049	0.112128	PC3G00849	PC3G01111	0.107964
PC21G00846	PC7G03722	0.159651	PC2G00141	PC3G03982	0.333954				PC2G00141	PC3G03982	0.333954	PC18G01607	PC6G01520	0.112003	PC2G00811	PC3G00583	0.1076
PC3G02325	PC7G03722	0.159515	PC12G04383	PC2G02359	0.333891				PC12G04383	PC2G02359	0.333891	PC10G01041	PC10G03232	0.111891	PC10G01291	PC12G02782	0.107403
PC10G01892	PC18G00898	0.159418	PC12G00518	PC6G00638	0.333876				PC12G00518	PC6G00638	0.333876	PC3G02748	PC7G02236	0.11189	PC14G00151	PC14G02661	0.107031
PC2G00861	PC7G02099	0.15928	PC18G00556	PC3G01246	0.333865				PC18G00556	PC3G01246	0.333865	PC10G01040	PC15G00159	0.111799	PC3G02346	PC6G01317	0.107024
PC10G02144	PC3G03371	0.159117	PC20G01294	PC7G02719	0.333822				PC20G01294	PC7G02719	0.333822	PC14G01252	PC7G02101	0.11177	PC20G00992	PC7G00051	0.106919
PC21G03158	PC3G03414	0.159115	PC6G00336	PC7G02749	0.333687				PC6G00336	PC7G02749	0.333687	PC2G00202	PC2G01421	0.111625	PC3G00849	PC3G02947	0.10682
PC12G03387	PC6G00438	0.158981	PC6G00573	PC7G02748	0.333611				PC6G00573	PC7G02748	0.333611	PC10G01041	PC14G02551	0.11159	PC10G01291	PC3G02348	0.106509
PC12G03219	PC6G00443	0.158742	PC15G01467	PC2G02359	0.333505				PC15G01467	PC2G02359	0.333505	PC21G02340	PC7G02944	0.111535	PC21G00052	PC21G00053	0.106216
PC21G03158	PC6G00164	0.15858	PC14G02599	PC18G00347	0.333377				PC14G02599	PC18G00347	0.333377	PC20G01379	PC7G03225	0.111512	PC20G00992	PC2G00187	0.105912
PC12G03387	PC3G03810	0.15832	PC20G00663	PC7G02643	0.333313				PC20G00663	PC7G02643	0.333313	PC12G03407	PC2G01421	0.111485	PC2G00187	PC6G00548	0.105843
PC15G01450	PC7G03722	0.157764	PC20G00345	PC6G00573	0.333218				PC20G00345	PC6G00573	0.333218	PC15G00523	PC18G01607	0.11146	PC12G02782	PC2G00187	0.105841
PC12G01014	PC7G01896	0.157691	PC3G00621	PC7G02748	0.332816				PC3G00621	PC7G02748	0.332816	PC12G04112	PC3G04205	0.11145	PC3G02349	PC7G00410	0.105806
PC3G02993	PC7G02099	0.157512	PC10G03035	PC6G00573	0.332774				PC10G03035	PC6G00573	0.332774	PC2G01595	PC6G00803	0.111391	PC21G00052	PC7G00051	0.105769
PC15G02030	PC6G00438	0.157349	PC15G01467	PC7G02719	0.332561				PC15G01467	PC7G02719	0.332561	PC12G03915	PC7G02236	0.111283	PC21G01292	PC3G00583	0.105767
PC3G03371	PC6G00437	0.157169	PC3G03982	PC7G02719	0.332545				PC3G03982	PC7G02719	0.332545	PC10G01041	PC2G00202	0.111205	PC21G00053	PC7G00051	0.105633
PC10G01347	PC3G03414	0.157117	PC20G00345	PC2G02359	0.332438				PC20G00345	PC2G02359	0.332438	PC2G03237	PC7G03225	0.111196	PC12G03628	PC3G02947	0.105562
PC12G03387	PC6G00437	0.157029	PC20G00663	PC21G01213	0.332218				PC20G00663	PC21G01213	0.332218	PC12G02879	PC14G00812	0.111186	PC3G02344	PC7G00410	0.105508
PC2G02449	PC3G03645	0.156952	PC3G00621	PC7G02749	0.332019				PC3G00621	PC7G02749	0.332019	PC3G02672	PC7G02944	0.111138	PC12G02760	PC6G00548	0.105459
PC15G02030	PC3G03810	0.156573	PC15G01467	PC2G03133	0.331939				PC15G01467	PC2G03133	0.331939	PC21G02340	PC3G00281	0.110867	PC10G01291	PC12G03628	0.105237
PC20G02061	PC7G01896	0.156437	PC2G03133	PC7G02748	0.331867				PC2G03133	PC7G02748	0.331867	PC15G01508	PC21G02340	0.110834	PC10G01291	PC20G00992	0.105149
PC15G01390	PC18G00545	0.156418	PC12G01200	PC6G00573	0.331798				PC12G01200	PC6G00573	0.331798	PC10G01040	PC14G02611	0.110816	PC15G00988	PC7G00253	0.105018
PC10G02144	PC6G00437	0.156265	PC3G00702	PC6G03033	0.33177				PC3G00702	PC6G03033	0.33177	PC2G01421	PC7G02944	0.110797	PC15G00988	PC21G01292	0.104921
PC3G03414	PC6G00438	0.156151	PC10G03035	PC3G00702	0.331668				PC10G03035	PC3G00702	0.331668	PC10G02916	PC7G02236	0.110747	PC2G00187	PC7G00410	0.104693
PC15G01964	PC7G03809	0.155973	PC10G03035	PC2G02359	0.331408				PC10G03035	PC2G02359	0.331408	PC21G01647	PC3G02748	0.11071	PC2G00811	PC3G02346	0.104651
PC2G00448	PC6G00438	0.15594	PC10G00377	PC2G00029	0.331355				PC10G00377	PC2G00029	0.331355	PC2G01357	PC7G03225	0.110683	PC10G03544	PC7G00410	0.104581
PC15G01449	PC6G00443	0.155887	PC12G00518	PC2G00141	0.331208				PC12G00518	PC2G00141	0.331208	PC15G00523	PC6G00803	0.11058	PC3G02348	PC7G03889	0.104406
PC14G00335	PC2G00861	0.155837	PC12G01703	PC6G03033	0.3311				PC12G01703	PC6G03033	0.3311	PC21G01255	PC7G00049	0.110564	PC15G00927	PC3G00583	0.104348
PC10G04212	PC7G03722	0.155801	PC2G03133	PC7G02749	0.331057				PC2G03133	PC7G02749	0.331057	PC14G00139	PC21G01615	0.110537	PC14G02661	PC7G00253	0.104322
PC10G02144	PC21G01620	0.155788	PC20G01294	PC2G00141	0.330913				PC20G01294	PC2G00141	0.330913	PC12G00350	PC2G00202	0.110319	PC21G03126	PC7G03889	0.104266
PC3G03371	PC7G03809	0.155787	PC12G01703	PC6G00573	0.330888				PC12G01703	PC6G00573	0.330888	PC2G00795	PC7G03530	0.110215	PC2G00187	PC3G00583	0.103998
PC10G01892	PC6G03196	0.155613	PC18G00556	PC6G00336	0.330852				PC18G00556	PC6G00336	0.330852	PC12G03407	PC7G00049	0.110207	PC3G02348	PC6G01317	0.103877
PC15G01449	PC15G01450	0.155564	PC12G01200	PC18G00347	0.33083				PC12G01200	PC18G00347	0.33083	PC10G01041	PC18G00272	0.110101	PC21G01292	PC6G00477	0.103755
PC2G00861	PC7G03809	0.155555	PC20G00345	PC3G00702	0.330541				PC20G00345	PC3G00702	0.330541	PC3G00281	PC3G04205	0.110007	PC3G01111	PC3G02346	0.103542
PC15G01186	PC3G03371	0.155527	PC20G00663	PC7G02719	0.330338				PC20G00663	PC7G02719	0.330338	PC3G02748	PC6G01520	0.110006	PC3G00583	PC7G03889	0.103049
PC18G01463	PC2G01108	0.155421	PC14G02599	PC21G03266	0.330214				PC14G02599	PC21G03266	0.330214	PC2G01421	PC6G02836	0.109997	PC21G00052	PC6G01317	0.103024
PC15G01390	PC2G00861	0.155394	PC12G00518	PC7G02719	0.330112				PC12G00518	PC7G02719	0.330112	PC12G03407	PC15G00523	0.109996	PC21G00052	PC2G00811	0.102901
PC10G00862	PC3G03863	0.15539	PC12G01200	PC20G00663	0.329983				PC12G01200	PC20G00663	0.329983	PC7G00049	PC7G02236	0.109894	PC14G00151	PC7G03889	0.10281
PC18G02283	PC20G02061	0.155376	PC10G00377	PC14G00779	0.329884				PC10G00377	PC14G00779	0.329884	PC2G01710	PC3G02748	0.109888	PC14G02661	PC7G00409	0.102753
PC18G01249	PC3G02325	0.155325	PC3G01246	PC6G00573	0.329858				PC3G01246	PC6G00573	0.329858	PC21G00691	PC7G02236	0.109838	PC2G03278	PC6G03061	0.102613
PC3G02325	PC6G00437	0.155292	PC6G00638	PC6G03033	0.329773				PC6G00638	PC6G03033	0.329773	PC3G00039	PC7G03225	0.109788	PC3G02349	PC6G01318	0.102152
PC18G01451	PC2G01108	0.155064	PC3G00702	PC3G01246	0.329476				PC3G00702	PC3G01246	0.329476	PC10G01041	PC3G00281	0.109712	PC10G01291	PC10G03544	0.102133
PC20G00359	PC7G03722	0.154987	PC18G00347	PC21G01213	0.329476				PC18G00347	PC21G01213	0.329476	PC18G00776	PC7G02237	0.10942	PC15G00406	PC21G01292	0.101918
PC15G01186	PC6G00164	0.154715	PC14G02599	PC21G02281	0.329258				PC14G02599	PC21G02281	0.329258	PC2G01421	PC2G03237	0.109396	PC6G00477	PC7G00410	0.101864
PC14G02499	PC21G03158	0.154505	PC2G03133	PC3G01246	0.329199				PC2G03133	PC3G01246	0.329199	PC15G00523	PC7G02237	0.109337	PC15G00988	PC7G00408	0.101329
PC3G00182	PC6G00438	0.15435	PC10G00377	PC12G01200	0.32907				PC10G00377	PC12G01200	0.32907	PC18G00566	PC7G02236	0.109308	PC3G02947	PC7G00408	0.10115
PC18G00545	PC7G03809	0.154299	PC6G03033	PC7G02643	0.328833				PC6G03033	PC7G02643	0.328833	PC2G01421	PC3G02672	0.109304	PC12G02760	PC12G03628	0.100945
PC14G01102	PC18G01249	0.154196	PC20G00663	PC3G01246	0.328763				PC20G00663	PC3G01246	0.328763	PC20G01042	PC6G00803	0.109203	PC12G03627	PC3G02947	0.100842
PC15G01390	PC15G01449	0.154142	PC2G00140	PC3G00621	0.328555				PC2G00140	PC3G00621	0.328555	PC10G01041	PC7G02237	0.109137	PC15G00406	PC21G03126	0.100842
PC6G00437	PC6G00438	0.154125	PC18G00556	PC3G00702	0.327907				PC18G00556	PC3G00702	0.327907	PC20G01042	PC7G00049	0.10911	PC15G01787	PC3G03807	0.100816
PC2G00192	PC3G03863	0.154067	PC12G04383	PC3G00702	0.327692				PC12G04383	PC3G00702	0.327692	PC21G00326	PC6G01520	0.109026	PC18G00557	PC7G00051	0.100771
PC10G02831	PC18G01249	0.154058	PC10G04216	PC14G02599	0.327624				PC10G04216	PC14G02599	0.327624	PC2G03110	PC3G02748	0.109005	PC3G02346	PC7G00051	0.100238
PC18G01451	PC18G01463	0.153899	PC18G00347	PC20G01294	0.32759				PC18G00347	PC20G01294	0.32759	PC14G02551	PC6G01520	0.109001	PC12G02760	PC12G03627	0.100063
PC21G03158	PC6G02390	0.153886	PC14G02599	PC20G00663	0.327459				PC14G02599	PC20G00663	0.327459	PC15G01507	PC21G02340	0.108987	PC15G00988	PC7G00409	0.100049
PC2G02449	PC3G03414	0.15366	PC18G00556	PC6G00638	0.326915				PC18G00556	PC6G00638	0.326915	PC2G00202	PC7G00049	0.108945	PC10G00105	PC3G00583	0.10004
PC12G01014	PC20G02061	0.153465	PC20G00345	PC6G03033	0.326867				PC20G00345	PC6G03033	0.326867	PC21G01255	PC7G03225	0.108749
PC14G00281	PC7G03722	0.153291	PC15G01467	PC20G00099	0.326816				PC15G01467	PC20G00099	0.326816	PC15G01507	PC6G01520	0.108572
PC12G03094	PC14G01102	0.153022	PC6G00573	PC7G02643	0.32668				PC6G00573	PC7G02643	0.32668	PC10G01040	PC10G02916	0.108466
PC15G02030	PC6G00437	0.152766	PC15G01467	PC18G00347	0.326653				PC15G01467	PC18G00347	0.326653	PC14G02551	PC7G03225	0.108462
PC3G02993	PC3G03810	0.152751	PC3G00621	PC3G01246	0.326541				PC3G00621	PC3G01246	0.326541	PC3G02672	PC7G01821	0.108436
PC14G01102	PC6G00796	0.15271	PC20G01294	PC2G03133	0.326483				PC20G01294	PC2G03133	0.326483	PC10G01041	PC3G00826	0.108415
PC12G03219	PC2G00861	0.152635	PC10G00377	PC7G02749	0.326424				PC10G00377	PC7G02749	0.326424	PC2G02964	PC7G03179	0.108372
PC10G01892	PC7G02099	0.152486	PC14G00739	PC2G00029	0.326184				PC14G00739	PC2G00029	0.326184	PC10G01040	PC7G00049	0.108338
PC3G02325	PC3G03371	0.152419	PC2G00140	PC2G00141	0.325921				PC2G00140	PC2G00141	0.325921	PC12G00350	PC15G01508	0.108334
PC14G02499	PC3G02325	0.152417	PC18G00347	PC6G00336	0.325855				PC18G00347	PC6G00336	0.325855	PC14G01252	PC2G01595	0.108326
PC10G04212	PC18G01249	0.152013	PC10G00377	PC7G02748	0.325722				PC10G00377	PC7G02748	0.325722	PC6G02836	PC7G03225	0.108275
PC6G00076	PC6G00796	0.152013	PC15G01467	PC20G00663	0.325687				PC15G01467	PC20G00663	0.325687	PC15G01507	PC7G02236	0.108253
PC18G02283	PC6G00076	0.151764	PC18G00303	PC21G01213	0.325543				PC18G00303	PC21G01213	0.325543	PC14G02611	PC2G01421	0.108238
PC3G01968	PC6G00164	0.151565	PC21G01213	PC21G03266	0.325536				PC21G01213	PC21G03266	0.325536	PC21G00326	PC3G02748	0.108227
PC18G01463	PC3G03371	0.151547	PC10G00377	PC3G01246	0.325381				PC10G00377	PC3G01246	0.325381	PC14G02551	PC7G02236	0.108226
PC15G01186	PC3G02325	0.151523	PC21G02281	PC7G02643	0.325337				PC21G02281	PC7G02643	0.325337	PC14G01252	PC7G01821	0.108196
PC18G02284	PC6G00437	0.151503	PC14G02599	PC18G00303	0.32528				PC14G02599	PC18G00303	0.32528	PC14G00812	PC15G01507	0.108135
PC2G00192	PC6G00438	0.151376	PC14G00739	PC14G00779	0.325276				PC14G00739	PC14G00779	0.325276	PC21G00326	PC3G01528	0.107892
PC12G03094	PC18G00545	0.151235	PC12G01200	PC2G02359	0.324965				PC12G01200	PC2G02359	0.324965	PC20G02601	PC7G03179	0.107831
PC12G01014	PC6G03196	0.151105	PC14G02599	PC18G00556	0.324612				PC14G02599	PC18G00556	0.324612	PC3G01500	PC7G02236	0.107718
PC14G01102	PC6G00437	0.151023	PC18G00556	PC21G01213	0.324498				PC18G00556	PC21G01213	0.324498	PC2G01421	PC2G03110	0.107625
PC18G01249	PC2G02449	0.150896	PC10G00377	PC12G01703	0.32405				PC10G00377	PC12G01703	0.32405	PC6G01520	PC7G02237	0.107569
PC14G01102	PC21G00846	0.150802	PC3G01246	PC6G03033	0.324045				PC3G01246	PC6G03033	0.324045	PC10G00671	PC21G01647	0.107181
PC3G00182	PC3G02993	0.150567	PC2G00140	PC7G02719	0.323883				PC2G00140	PC7G02719	0.323883	PC10G01041	PC2G01421	0.107164
PC10G00914	PC6G00437	0.150378	PC15G01467	PC21G03266	0.323847				PC15G01467	PC21G03266	0.323847	PC6G00803	PC7G00049	0.107096
PC18G00898	PC3G02993	0.150303	PC20G01294	PC21G03266	0.323614				PC20G01294	PC21G03266	0.323614	PC21G00869	PC3G00962	0.106944
PC10G04212	PC3G03863	0.150281	PC20G00663	PC6G00336	0.323607				PC20G00663	PC6G00336	0.323607	PC2G01421	PC7G02237	0.106896
PC12G03477	PC6G00443	0.149996	PC14G00739	PC6G00638	0.323363				PC14G00739	PC6G00638	0.323363	PC10G01040	PC3G00802	0.106796
PC18G01249	PC3G03371	0.149728	PC10G03035	PC12G04383	0.323166				PC10G03035	PC12G04383	0.323166	PC20G02601	PC3G01528	0.10678
PC15G01186	PC21G03158	0.149508	PC12G04383	PC20G01977	0.32297				PC12G04383	PC20G01977	0.32297	PC14G01098	PC2G01421	0.106628
PC15G01964	PC18G02283	0.14929	PC21G01213	PC21G02281	0.322639				PC21G01213	PC21G02281	0.322639	PC10G01040	PC6G00120	0.106468
PC14G01102	PC14G02833	0.14927	PC12G01200	PC12G04383	0.322573				PC12G01200	PC12G04383	0.322573	PC21G01615	PC6G01520	0.106457
PC12G03477	PC15G01390	0.149056	PC15G01467	PC18G00556	0.322369				PC15G01467	PC18G00556	0.322369	PC14G01098	PC14G01252	0.106415
PC18G00898	PC6G00443	0.148991	PC21G03266	PC7G02643	0.322294				PC21G03266	PC7G02643	0.322294	PC3G01475	PC7G03179	0.106406
PC15G01449	PC6G00437	0.148963	PC12G00518	PC18G00556	0.322183				PC12G00518	PC18G00556	0.322183	PC2G01357	PC6G01520	0.106397
PC18G02283	PC3G03863	0.148956	PC18G00347	PC6G00638	0.322177				PC18G00347	PC6G00638	0.322177	PC15G01508	PC7G02236	0.106336
PC10G03799	PC6G00486	0.148734	PC2G02359	PC6G00638	0.322163				PC2G02359	PC6G00638	0.322163	PC2G00795	PC7G00049	0.106316
PC12G01014	PC2G00192	0.148716	PC18G01287	PC21G01213	0.322123				PC18G01287	PC21G01213	0.322123	PC14G01098	PC7G03225	0.106227
PC15G00054	PC7G02099	0.148559	PC10G04216	PC21G01213	0.3221				PC10G04216	PC21G01213	0.3221	PC15G00159	PC7G03225	0.10622
PC10G01892	PC10G03799	0.148528	PC14G02599	PC18G01287	0.322002				PC14G02599	PC18G01287	0.322002	PC12G04112	PC3G00039	0.106162
PC15G01186	PC18G01463	0.148503	PC14G00739	PC3G01141	0.321974				PC14G00739	PC3G01141	0.321974	PC14G01252	PC6G02836	0.106099
PC15G00503	PC3G02325	0.148491	PC14G00739	PC3G01138	0.321831				PC14G00739	PC3G01138	0.321831	PC3G00281	PC6G01520	0.106053
PC14G00335	PC3G03414	0.148473	PC12G01703	PC20G00099	0.321746				PC12G01703	PC20G00099	0.321746	PC10G02916	PC2G01421	0.106048
PC10G00862	PC12G01014	0.148464	PC6G00336	PC7G02719	0.321737				PC6G00336	PC7G02719	0.321737	PC3G02672	PC7G00049	0.106045
PC6G00076	PC6G00438	0.148429	PC21G01213	PC6G00573	0.321728				PC21G01213	PC6G00573	0.321728	PC14G01252	PC7G02236	0.106033
PC12G01014	PC6G00443	0.148327	PC20G00099	PC2G00141	0.321557				PC20G00099	PC2G00141	0.321557	PC12G00350	PC3G01528	0.105984
PC14G00281	PC6G00438	0.148268	PC20G00663	PC20G01294	0.321438				PC20G00663	PC20G01294	0.321438	PC6G00671	PC7G02236	0.105887
PC3G02325	PC6G00164	0.148245	PC20G01294	PC21G02281	0.321423				PC20G01294	PC21G02281	0.321423	PC6G02836	PC7G03179	0.105841
PC3G03414	PC7G02634	0.148129	PC12G01200	PC18G00556	0.321324				PC12G01200	PC18G00556	0.321324	PC10G01041	PC15G00523	0.105625
PC18G01451	PC21G01620	0.147879	PC14G00779	PC20G01977	0.320972				PC14G00779	PC20G01977	0.320972	PC15G01507	PC15G01508	0.105515
PC12G03387	PC18G00898	0.147801	PC18G00347	PC3G00702	0.320755				PC18G00347	PC3G00702	0.320755	PC12G04330	PC6G01520	0.105481
PC18G01451	PC3G03645	0.147683	PC2G00141	PC3G00621	0.320693				PC2G00141	PC3G00621	0.320693	PC12G00350	PC2G00742	0.105448
PC18G02283	PC3G03414	0.147606	PC10G04216	PC7G02643	0.320614				PC10G04216	PC7G02643	0.320614	PC21G02340	PC3G01528	0.105416
PC14G02499	PC18G01451	0.147564	PC21G03266	PC3G01141	0.320552				PC21G03266	PC3G01141	0.320552	PC12G02879	PC2G01421	0.105287
PC18G01249	PC3G00412	0.147412	PC12G01200	PC3G00702	0.320391				PC12G01200	PC3G00702	0.320391	PC3G02748	PC7G03179	0.105197
PC10G01892	PC15G01390	0.147202	PC14G00739	PC7G02719	0.32038				PC14G00739	PC7G02719	0.32038	PC10G01040	PC10G03232	0.105147
PC3G03863	PC6G00443	0.147187	PC21G03266	PC3G01138	0.320367				PC21G03266	PC3G01138	0.320367	PC3G01500	PC6G01520	0.105084
PC18G02284	PC21G00846	0.147106	PC3G01246	PC6G00336	0.320352				PC3G01246	PC6G00336	0.320352	PC7G01821	PC7G03179	0.105044
PC6G00076	PC6G00486	0.147037	PC14G00779	PC2G03133	0.320242				PC14G00779	PC2G03133	0.320242	PC15G00523	PC6G00120	0.105041
PC10G00862	PC18G01249	0.147019	PC2G00140	PC2G02359	0.319929				PC2G00140	PC2G02359	0.319929	PC6G00803	PC6G02836	0.10501
PC3G03810	PC6G00443	0.14697	PC15G01467	PC6G00573	0.319913				PC15G01467	PC6G00573	0.319913	PC12G02879	PC15G01508	0.104906
PC2G02449	PC3G02325	0.146932	PC18G00556	PC20G01294	0.319863				PC18G00556	PC20G01294	0.319863	PC10G01041	PC3G00962	0.104903
PC12G03477	PC6G00438	0.146747	PC12G00518	PC2G02359	0.319748				PC12G00518	PC2G02359	0.319748	PC6G01520	PC7G03179	0.104859
PC15G01390	PC2G00192	0.146517	PC12G00518	PC18G00347	0.31973				PC12G00518	PC18G00347	0.31973	PC10G01040	PC20G01489	0.104859
PC15G01186	PC18G01451	0.146277	PC2G00140	PC6G00638	0.319707				PC2G00140	PC6G00638	0.319707	PC21G01615	PC7G02237	0.104824
PC14G02499	PC15G01186	0.146276	PC10G04216	PC20G01294	0.319411				PC10G04216	PC20G01294	0.319411	PC21G02340	PC3G02748	0.104821
PC21G00846	PC2G00861	0.146157	PC20G00099	PC7G02748	0.319385				PC20G00099	PC7G02748	0.319385	PC20G01489	PC2G00795	0.104808
PC14G02499	PC3G03371	0.146148	PC18G01287	PC7G02643	0.319345				PC18G01287	PC7G02643	0.319345	PC2G02964	PC3G02748	0.104772
PC10G04212	PC12G01014	0.146032	PC12G01703	PC21G02281	0.31915				PC12G01703	PC21G02281	0.31915	PC2G01595	PC7G03179	0.104734
PC10G01892	PC7G03809	0.146032	PC18G00347	PC2G00140	0.3191				PC18G00347	PC2G00140	0.3191	PC10G01040	PC18G00776	0.104718
PC15G01390	PC20G01485	0.145922	PC18G00303	PC7G02643	0.318898				PC18G00303	PC7G02643	0.318898	PC10G01040	PC3G02672	0.104713
PC10G02144	PC6G00796	0.145637	PC12G01893	PC20G00663	0.318864				PC12G01893	PC20G00663	0.318864	PC21G01647	PC2G00795	0.104698
PC15G01450	PC6G00437	0.145613	PC12G04383	PC6G03033	0.318682				PC12G04383	PC6G03033	0.318682	PC12G04112	PC7G02944	0.104672
PC18G01249	PC21G00846	0.145594	PC20G01977	PC7G02749	0.3184				PC20G01977	PC7G02749	0.3184	PC12G00350	PC18G01607	0.104633
PC15G01449	PC20G02061	0.145527	PC20G01977	PC7G02748	0.318234				PC20G01977	PC7G02748	0.318234	PC14G01252	PC3G01305	0.104597
PC14G02833	PC6G00486	0.145462	PC10G00377	PC20G00345	0.318196				PC10G00377	PC20G00345	0.318196	PC2G00795	PC3G02748	0.104552
PC15G00503	PC6G00796	0.145266	PC20G01977	PC3G01141	0.31818				PC20G01977	PC3G01141	0.31818	PC18G00199	PC7G02236	0.104448
PC6G03196	PC7G02099	0.14524	PC10G00377	PC10G03035	0.31812				PC10G00377	PC10G03035	0.31812	PC10G01740	PC7G02236	0.104362
PC14G02833	PC3G03414	0.145185	PC14G00779	PC21G03266	0.31805				PC14G00779	PC21G03266	0.31805	PC18G00199	PC7G03225	0.104189
PC15G02030	PC18G00898	0.145162	PC20G00099	PC7G02749	0.318042				PC20G00099	PC7G02749	0.318042	PC14G01252	PC3G00039	0.104188
PC15G00054	PC6G03196	0.145156	PC15G01467	PC21G02281	0.317965				PC15G01467	PC21G02281	0.317965	PC3G02748	PC7G02101	0.104138
PC6G00486	PC7G02099	0.145153	PC10G03035	PC6G03033	0.317938				PC10G03035	PC6G03033	0.317938	PC7G02237	PC7G03530	0.104114
PC21G00846	PC3G02993	0.145125	PC10G00377	PC7G02643	0.317827				PC10G00377	PC7G02643	0.317827	PC3G02748	PC7G01821	0.104051
PC15G01964	PC6G00486	0.14503	PC20G01977	PC3G01138	0.317796				PC20G01977	PC3G01138	0.317796	PC10G01041	PC3G02672	0.104032
PC18G01249	PC7G02099	0.144961	PC12G01703	PC18G01287	0.317716				PC12G01703	PC18G01287	0.317716	PC6G00803	PC7G01821	0.104021
PC18G00545	PC6G03196	0.144853	PC2G00140	PC3G00702	0.317447				PC2G00140	PC3G00702	0.317447	PC15G00159	PC7G02236	0.103871
PC10G01892	PC14G00335	0.144694	PC20G00345	PC20G01977	0.31731				PC20G00345	PC20G01977	0.31731	PC15G00523	PC2G03110	0.103757
PC14G02499	PC6G00796	0.144519	PC14G00739	PC2G00140	0.317288				PC14G00739	PC2G00140	0.317288	PC7G02236	PC7G04004	0.10372
PC12G01014	PC15G01450	0.144417	PC12G00518	PC3G00702	0.317251				PC12G00518	PC3G00702	0.317251	PC10G00671	PC12G04112	0.103653
PC18G01451	PC3G03414	0.144393	PC18G00556	PC20G00099	0.317118				PC18G00556	PC20G00099	0.317118	PC15G00523	PC3G00826	0.103651
PC10G00862	PC20G02061	0.144299	PC20G01977	PC2G00029	0.316974				PC20G01977	PC2G00029	0.316974	PC3G01475	PC7G02236	0.103598
PC10G03799	PC2G00861	0.144072	PC2G00141	PC6G00638	0.316954				PC2G00141	PC6G00638	0.316954	PC12G03306	PC21G00869	0.103578
PC14G02499	PC18G01249	0.144068	PC21G03266	PC2G00029	0.316929				PC21G03266	PC2G00029	0.316929	PC12G01505	PC7G02944	0.103489
PC15G01449	PC7G01896	0.144015	PC21G02281	PC7G02748	0.316879				PC21G02281	PC7G02748	0.316879	PC12G03407	PC7G03225	0.103402
PC10G00914	PC3G03810	0.143957	PC20G00099	PC20G00663	0.316843				PC20G00099	PC20G00663	0.316843	PC15G00523	PC2G03237	0.103327
PC10G03799	PC15G02030	0.14392	PC18G00347	PC20G00099	0.316799				PC18G00347	PC20G00099	0.316799	PC2G00795	PC3G04205	0.103256
PC14G00335	PC18G01249	0.143913	PC2G00140	PC6G02363	0.316794				PC2G00140	PC6G02363	0.316794	PC21G02340	PC7G02101	0.103115
PC21G01620	PC3G03645	0.143863	PC18G00303	PC20G01294	0.316702				PC18G00303	PC20G01294	0.316702	PC14G01252	PC2G02964	0.103063
PC6G00486	PC6G00796	0.143827	PC18G00556	PC2G02359	0.316637				PC18G00556	PC2G02359	0.316637	PC2G00795	PC7G02237	0.103018
PC15G01964	PC6G00438	0.143744	PC6G00573	PC7G02719	0.316595				PC6G00573	PC7G02719	0.316595	PC10G01040	PC20G02601	0.102992
PC10G03799	PC12G03387	0.143651	PC12G01893	PC21G01213	0.316568				PC12G01893	PC21G01213	0.316568	PC10G00585	PC7G02236	0.102972
PC20G01485	PC3G03863	0.143639	PC2G02359	PC6G03033	0.316495				PC2G02359	PC6G03033	0.316495	PC12G03915	PC21G00869	0.102968
PC21G00846	PC6G00438	0.143563	PC14G00739	PC18G00556	0.316444				PC14G00739	PC18G00556	0.316444	PC20G01489	PC7G03530	0.102963
PC12G03387	PC6G03196	0.143554	PC12G01703	PC21G03266	0.316337				PC12G01703	PC21G03266	0.316337	PC15G00238	PC7G02236	0.102962
PC10G02831	PC7G03722	0.143506	PC21G02281	PC7G02749	0.316247				PC21G02281	PC7G02749	0.316247	PC12G00350	PC6G01520	0.102946
PC15G01186	PC6G00796	0.143226	PC12G01703	PC20G01977	0.31604				PC12G01703	PC20G01977	0.31604	PC14G01252	PC3G02672	0.102916
PC12G03387	PC7G02099	0.143144	PC15G01467	PC18G01287	0.315703				PC15G01467	PC18G01287	0.315703	PC6G01520	PC7G02944	0.102841
PC10G01892	PC12G03219	0.143105	PC2G02359	PC3G00702	0.315611				PC2G02359	PC3G00702	0.315611	PC10G01040	PC3G01500	0.102747
PC10G04212	PC20G02061	0.14309	PC14G02599	PC3G00939	0.31554				PC14G02599	PC3G00939	0.31554	PC14G00812	PC21G02340	0.102723
PC3G03371	PC6G00796	0.142813	PC20G01977	PC7G02643	0.315538				PC20G01977	PC7G02643	0.315538	PC21G00326	PC3G00281	0.102617
PC15G01390	PC6G00486	0.142806	PC15G01467	PC18G00303	0.31552				PC15G01467	PC18G00303	0.31552	PC15G00523	PC6G02836	0.102592
PC21G03158	PC7G03809	0.142803	PC12G00518	PC6G00573	0.31546				PC12G00518	PC6G00573	0.31546	PC21G02340	PC6G01520	0.102573
PC10G02144	PC7G03809	0.142561	PC20G01294	PC6G02363	0.315452				PC20G01294	PC6G02363	0.315452	PC3G01305	PC7G03225	0.102538
PC15G01450	PC7G01896	0.142526	PC14G02599	PC6G00573	0.315426				PC14G02599	PC6G00573	0.315426	PC20G01489	PC21G00326	0.102501
PC10G02144	PC6G00164	0.142069	PC12G01703	PC18G00303	0.315385				PC12G01703	PC18G00303	0.315385	PC2G00795	PC7G03179	0.102313
PC14G01102	PC6G03196	0.141943	PC18G00347	PC2G02359	0.315104				PC18G00347	PC2G02359	0.315104	PC10G02916	PC7G02237	0.102265
PC18G01249	PC6G00076	0.141939	PC21G01213	PC3G00939	0.315068				PC21G01213	PC3G00939	0.315068	PC3G00039	PC3G04205	0.102256
PC12G01014	PC7G02099	0.141936	PC15G01467	PC18G00245	0.314892				PC15G01467	PC18G00245	0.314892	PC7G03179	PC7G03530	0.102172
PC10G00862	PC7G03722	0.141922	PC14G02599	PC6G02363	0.31474				PC14G02599	PC6G02363	0.31474	PC3G02672	PC3G04205	0.102163
PC10G01892	PC6G00796	0.141917	PC3G03982	PC6G00573	0.314734				PC3G03982	PC6G00573	0.314734	PC21G01255	PC7G02236	0.102112
PC15G02030	PC7G02099	0.141789	PC2G00141	PC2G02359	0.314589				PC2G00141	PC2G02359	0.314589	PC3G02672	PC3G02748	0.102083
PC12G03094	PC18G02283	0.141786	PC2G00141	PC3G00702	0.314507				PC2G00141	PC3G00702	0.314507	PC21G00326	PC3G04173	0.102077
PC15G02030	PC6G03196	0.141728	PC12G01893	PC14G02599	0.314402				PC12G01893	PC14G02599	0.314402	PC21G00869	PC7G01445	0.102072
PC18G01451	PC6G02390	0.141709	PC6G00336	PC6G03033	0.313912				PC6G00336	PC6G03033	0.313912	PC10G00585	PC21G00869	0.102062
PC2G00861	PC6G00796	0.141544	PC18G01287	PC3G01246	0.313737				PC18G01287	PC3G01246	0.313737	PC14G01252	PC21G01255	0.102036
PC18G01451	PC21G03158	0.141245	PC14G00779	PC6G00336	0.313718				PC14G00779	PC6G00336	0.313718	PC12G02879	PC21G02340	0.10198
PC10G02144	PC14G02499	0.141133	PC14G00648	PC21G01213	0.313633				PC14G00648	PC21G01213	0.313633	PC7G01821	PC7G02236	0.101963
PC15G01449	PC18G02283	0.141113	PC14G00648	PC14G02599	0.31354				PC14G00648	PC14G02599	0.31354	PC10G01040	PC20G01379	0.101789
PC20G01485	PC6G00438	0.141	PC18G01287	PC20G01294	0.313493				PC18G01287	PC20G01294	0.313493	PC15G00523	PC2G01357	0.101715
PC20G02061	PC3G00182	0.140936	PC20G01977	PC21G01213	0.313434				PC20G01977	PC21G01213	0.313434	PC10G01041	PC2G00795	0.101712
PC3G00182	PC3G03414	0.140894	PC6G00336	PC6G00638	0.313189				PC6G00336	PC6G00638	0.313189	PC12G02879	PC7G01821	0.101661
PC15G01186	PC18G01249	0.140814	PC18G01287	PC7G02748	0.313158				PC18G01287	PC7G02748	0.313158	PC3G00826	PC7G02236	0.101613
PC15G01449	PC6G03196	0.140757	PC18G00347	PC3G00621	0.313022				PC18G00347	PC3G00621	0.313022	PC12G02879	PC3G02748	0.101488
PC18G01463	PC21G01620	0.140679	PC3G00621	PC6G00638	0.312918				PC3G00621	PC6G00638	0.312918	PC12G00350	PC14G02611	0.101459
PC10G04212	PC7G01896	0.140655	PC18G00245	PC21G01213	0.312903				PC18G00245	PC21G01213	0.312903	PC10G02916	PC21G02340	0.101385
PC2G01108	PC3G03645	0.140438	PC10G04216	PC7G02748	0.31275				PC10G04216	PC7G02748	0.31275	PC2G00202	PC3G00039	0.101307
PC3G03371	PC6G02390	0.140291	PC18G01287	PC7G02749	0.312581				PC18G01287	PC7G02749	0.312581	PC3G00039	PC7G02944	0.101262
PC15G00054	PC15G01390	0.140245	PC10G04216	PC12G01703	0.312544				PC10G04216	PC12G01703	0.312544	PC10G01040	PC3G01305	0.101245
PC18G02283	PC2G00192	0.140155	PC20G00099	PC7G02719	0.312513				PC20G00099	PC7G02719	0.312513	PC2G00202	PC3G02748	0.101234
PC10G01892	PC21G00846	0.139822	PC2G00029	PC2G03133	0.312457				PC2G00029	PC2G03133	0.312457	PC6G01520	PC7G00049	0.10123
PC2G00899	PC3G01968	0.139806	PC21G03266	PC7G02748	0.312372				PC21G03266	PC7G02748	0.312372	PC10G01041	PC7G03179	0.10115
PC18G02284	PC20G02061	0.139772	PC2G00141	PC7G02719	0.312364				PC2G00141	PC7G02719	0.312364	PC6G00803	PC7G03179	0.101023
PC3G00182	PC7G01896	0.139545	PC21G01213	PC6G03033	0.312159				PC21G01213	PC6G03033	0.312159	PC21G02340	PC2G00202	0.101015
PC15G00054	PC3G03810	0.139469	PC14G00648	PC7G02643	0.312082				PC14G00648	PC7G02643	0.312082	PC12G01505	PC12G02879	0.100996
PC18G01463	PC3G03645	0.139404	PC20G01977	PC3G01246	0.311999				PC20G01977	PC3G01246	0.311999	PC12G03781	PC7G03225	0.100986
PC3G02993	PC3G03371	0.139389	PC10G04216	PC15G01467	0.311956				PC10G04216	PC15G01467	0.311956	PC2G02964	PC7G00049	0.100913
PC10G02144	PC3G00182	0.139283	PC14G00739	PC2G00141	0.311897				PC14G00739	PC2G00141	0.311897	PC21G02340	PC7G03179	0.10084
PC14G02833	PC18G02284	0.139199	PC21G03266	PC7G02749	0.311742				PC21G03266	PC7G02749	0.311742	PC14G02611	PC7G02236	0.100771
PC2G00448	PC7G03809	0.139169	PC12G01893	PC7G02719	0.311716				PC12G01893	PC7G02719	0.311716	PC14G00139	PC21G00691	0.10064
PC15G01186	PC7G01896	0.139099	PC2G03133	PC3G01141	0.311594				PC2G03133	PC3G01141	0.311594	PC21G02340	PC3G00039	0.100638
PC18G02284	PC7G02634	0.138999	PC12G01703	PC18G00245	0.311582				PC12G01703	PC18G00245	0.311582	PC2G01357	PC7G02236	0.100582
PC15G00054	PC18G00898	0.138898	PC18G00245	PC7G02643	0.311518				PC18G00245	PC7G02643	0.311518	PC10G02916	PC15G00523	0.100552
PC12G01014	PC3G00182	0.138802	PC18G00303	PC7G02748	0.311466				PC18G00303	PC7G02748	0.311466	PC10G00671	PC20G01489	0.100524
PC12G03094	PC3G03414	0.13863	PC14G00648	PC15G01467	0.311423				PC14G00648	PC15G01467	0.311423	PC12G04330	PC7G02236	0.100435
PC15G01186	PC2G01108	0.138609	PC14G02599	PC3G03888	0.311389				PC14G02599	PC3G03888	0.311389	PC18G00776	PC20G01489	0.100434
PC18G02284	PC3G03863	0.138467	PC21G03266	PC2G00140	0.311373				PC21G03266	PC2G00140	0.311373	PC21G01647	PC7G00049	0.100228
PC18G01463	PC3G03414	0.138466	PC2G03133	PC3G01138	0.311336				PC2G03133	PC3G01138	0.311336	PC10G01041	PC20G00724	0.100187
PC18G01249	PC2G00861	0.13841	PC18G00245	PC3G01246	0.311318				PC18G00245	PC3G01246	0.311318	PC14G00812	PC15G01508	0.100178
PC14G02833	PC7G03722	0.138288	PC10G03035	PC3G03982	0.311254				PC10G03035	PC3G03982	0.311254	PC2G01595	PC3G02748	0.100076
PC15G01449	PC18G02284	0.138234	PC14G02599	PC6G03033	0.311192				PC14G02599	PC6G03033	0.311192	PC10G00671	PC3G01528	0.100027
PC10G01347	PC7G02099	0.138191	PC10G04216	PC7G02749	0.311169				PC10G04216	PC7G02749	0.311169	PC10G01041	PC3G01475	0.100027
PC10G00862	PC6G00438	0.138153	PC14G00739	PC18G00347	0.311125				PC14G00739	PC18G00347	0.311125
PC3G03414	PC6G03196	0.138082	PC12G01703	PC14G00648	0.3109				PC12G01703	PC14G00648	0.3109
PC10G01347	PC15G01390	0.137996	PC14G02599	PC18G00245	0.310888				PC14G02599	PC18G00245	0.310888
PC18G00545	PC18G00898	0.137969	PC6G00638	PC7G02719	0.310886				PC6G00638	PC7G02719	0.310886
PC12G02328	PC18G01249	0.137935	PC15G01467	PC6G03033	0.310784				PC15G01467	PC6G03033	0.310784
PC14G00281	PC2G00448	0.137898	PC20G00663	PC3G03982	0.310725				PC20G00663	PC3G03982	0.310725
PC10G02144	PC7G03722	0.137887	PC18G00303	PC7G02749	0.31066				PC18G00303	PC7G02749	0.31066
PC14G02499	PC18G01463	0.13788	PC12G04383	PC20G00345	0.310586				PC12G04383	PC20G00345	0.310586
PC10G02144	PC12G02328	0.137775	PC20G01977	PC7G02719	0.310489				PC20G01977	PC7G02719	0.310489
PC20G00359	PC3G03414	0.137639	PC14G02599	PC20G01977	0.31041				PC14G02599	PC20G01977	0.31041
PC21G01620	PC3G02325	0.137636	PC14G00779	PC3G00621	0.31036				PC14G00779	PC3G00621	0.31036
PC10G03799	PC14G01102	0.137497	PC14G00779	PC20G00099	0.310181				PC14G00779	PC20G00099	0.310181
PC15G01186	PC3G01968	0.137492	PC10G03035	PC20G00345	0.310146				PC10G03035	PC20G00345	0.310146
PC15G01186	PC6G02390	0.137422	PC12G00518	PC20G00663	0.31013				PC12G00518	PC20G00663	0.31013
PC2G00899	PC3G03645	0.137419	PC10G00377	PC15G01467	0.310055				PC10G00377	PC15G01467	0.310055
PC12G03094	PC7G03722	0.137402	PC21G01213	PC2G01275	0.309916				PC21G01213	PC2G01275	0.309916
PC10G00862	PC15G01390	0.137359	PC18G00303	PC3G01246	0.30983				PC18G00303	PC3G01246	0.30983
PC2G00192	PC7G03722	0.137331	PC18G00347	PC7G02719	0.309726				PC18G00347	PC7G02719	0.309726
PC10G02144	PC20G00359	0.137316	PC12G00111	PC6G00638	0.309627				PC12G00111	PC6G00638	0.309627
PC15G01450	PC6G00438	0.137254	PC18G00556	PC3G00621	0.309488				PC18G00556	PC3G00621	0.309488
PC12G03219	PC7G03722	0.137188	PC6G00336	PC6G00573	0.309463				PC6G00336	PC6G00573	0.309463
PC3G02325	PC3G02993	0.137151	PC2G00029	PC3G00621	0.309374				PC2G00029	PC3G00621	0.309374
PC15G00503	PC18G01249	0.136801	PC18G00556	PC2G00140	0.309331				PC18G00556	PC2G00140	0.309331
PC18G01463	PC6G02390	0.136796	PC12G04383	PC21G03266	0.309249				PC12G04383	PC21G03266	0.309249
PC14G00335	PC18G02284	0.136785	PC10G00377	PC21G01213	0.30917				PC10G00377	PC21G01213	0.30917
PC2G02449	PC6G00796	0.13659	PC12G00111	PC6G03033	0.309147				PC12G00111	PC6G03033	0.309147
PC10G04212	PC6G00438	0.136474	PC14G02599	PC2G01275	0.308917				PC14G02599	PC2G01275	0.308917
PC10G00862	PC7G01896	0.136392	PC14G00739	PC2G02359	0.308798				PC14G00739	PC2G02359	0.308798
PC10G00914	PC7G03722	0.13635	PC20G00663	PC3G03888	0.308545				PC20G00663	PC3G03888	0.308545
PC10G01892	PC7G03997	0.136203	PC15G01467	PC2G01275	0.308541				PC15G01467	PC2G01275	0.308541
PC15G01964	PC6G00796	0.13596	PC10G03035	PC20G01977	0.308469				PC10G03035	PC20G01977	0.308469
PC15G01186	PC20G00359	0.135956	PC20G01294	PC3G00939	0.308447				PC20G01294	PC3G00939	0.308447
PC21G03158	PC3G02325	0.135889	PC21G03266	PC3G01246	0.308287				PC21G03266	PC3G01246	0.308287
PC15G01450	PC6G00443	0.135829	PC15G01467	PC20G01977	0.308157				PC15G01467	PC20G01977	0.308157
PC10G02831	PC6G00443	0.135802	PC10G00377	PC3G03982	0.308069				PC10G00377	PC3G03982	0.308069
PC20G00359	PC20G02061	0.135765	PC14G00648	PC3G01246	0.308032				PC14G00648	PC3G01246	0.308032
PC14G00335	PC18G00545	0.135764	PC3G00621	PC7G02719	0.307953				PC3G00621	PC7G02719	0.307953
PC20G00359	PC2G02449	0.135716	PC2G02359	PC3G00621	0.30787				PC2G02359	PC3G00621	0.30787
PC12G01014	PC20G00359	0.135695	PC20G01294	PC6G00573	0.307816				PC20G01294	PC6G00573	0.307816
PC12G03130	PC15G00503	0.135622	PC10G00377	PC12G00518	0.307688				PC10G00377	PC12G00518	0.307688
PC18G02283	PC21G00846	0.135614	PC12G01200	PC20G01977	0.307674				PC12G01200	PC20G01977	0.307674
PC3G03414	PC3G03810	0.135328	PC18G00245	PC7G02748	0.307646				PC18G00245	PC7G02748	0.307646
PC20G00359	PC21G03158	0.135235	PC18G00245	PC7G02749	0.307594				PC18G00245	PC7G02749	0.307594
PC10G02144	PC15G01450	0.135177	PC20G00099	PC20G00345	0.307516				PC20G00099	PC20G00345	0.307516
PC6G00438	PC7G01896	0.135146	PC14G02599	PC3G01292	0.307457				PC14G02599	PC3G01292	0.307457
PC20G02061	PC6G03196	0.135047	PC18G00347	PC2G00141	0.30743				PC18G00347	PC2G00141	0.30743
PC18G02283	PC6G00437	0.13502	PC21G01213	PC3G03888	0.307424				PC21G01213	PC3G03888	0.307424
PC21G03158	PC3G03645	0.134949	PC20G00663	PC2G00140	0.307406				PC20G00663	PC2G00140	0.307406
PC2G01108	PC3G03371	0.134783	PC14G00739	PC3G00702	0.307397				PC14G00739	PC3G00702	0.307397
PC15G01449	PC3G02993	0.13477	PC18G00347	PC20G00663	0.307175				PC18G00347	PC20G00663	0.307175
PC18G00898	PC2G00448	0.134767	PC20G00663	PC6G00573	0.307146				PC20G00663	PC6G00573	0.307146
PC3G03863	PC7G01896	0.134707	PC14G00648	PC7G02748	0.307021				PC14G00648	PC7G02748	0.307021
PC10G00914	PC18G00898	0.134635	PC3G00621	PC3G01138	0.306973				PC3G00621	PC3G01138	0.306973
PC18G01451	PC6G00164	0.134633	PC3G00621	PC3G01141	0.306942				PC3G00621	PC3G01141	0.306942
PC14G02833	PC2G00448	0.134589	PC21G03266	PC2G00141	0.306866				PC21G03266	PC2G00141	0.306866
PC12G03387	PC15G01390	0.134338	PC20G00099	PC3G01141	0.306761				PC20G00099	PC3G01141	0.306761
PC20G00359	PC3G00182	0.134219	PC21G02281	PC3G01246	0.306634				PC21G02281	PC3G01246	0.306634
PC2G01108	PC3G03414	0.134216	PC12G01200	PC21G03266	0.306488				PC12G01200	PC21G03266	0.306488
PC21G03158	PC6G00437	0.134214	PC14G00648	PC7G02749	0.306457				PC14G00648	PC7G02749	0.306457
PC15G01450	PC20G02061	0.134134	PC14G00739	PC6G03033	0.306434				PC14G00739	PC6G03033	0.306434
PC14G02499	PC3G03414	0.134118	PC20G00099	PC3G01138	0.306383				PC20G00099	PC3G01138	0.306383
PC10G02144	PC3G01968	0.134053	PC3G00702	PC7G02719	0.306366				PC3G00702	PC7G02719	0.306366
PC12G02328	PC6G00796	0.133858	PC12G01200	PC6G03033	0.30632				PC12G01200	PC6G03033	0.30632
PC3G02325	PC6G00443	0.133733	PC18G00556	PC21G02281	0.306259				PC18G00556	PC21G02281	0.306259
PC12G03477	PC3G02993	0.133679	PC2G02359	PC7G02719	0.306155				PC2G02359	PC7G02719	0.306155
PC18G01463	PC21G03158	0.133663	PC20G00099	PC2G00029	0.306044				PC20G00099	PC2G00029	0.306044
PC21G03158	PC2G01108	0.133554	PC14G00779	PC21G02281	0.305973				PC14G00779	PC21G02281	0.305973
PC15G01390	PC15G02030	0.13344	PC20G00663	PC2G00141	0.305953				PC20G00663	PC2G00141	0.305953
PC10G01347	PC10G03799	0.13342	PC2G01275	PC7G02643	0.30562				PC2G01275	PC7G02643	0.30562
PC18G02284	PC2G00027	0.133213	PC2G00029	PC6G00336	0.305619				PC2G00029	PC6G00336	0.305619
PC15G01186	PC3G03414	0.133151	PC20G01977	PC6G00336	0.305618				PC20G01977	PC6G00336	0.305618
PC20G02061	PC6G00443	0.132965	PC12G01893	PC20G01294	0.305458				PC12G01893	PC20G01294	0.305458
PC12G03094	PC6G00486	0.132936	PC20G01294	PC3G03888	0.305271				PC20G01294	PC3G03888	0.305271
PC6G00438	PC6G00796	0.132899	PC20G01294	PC20G01977	0.305177				PC20G01294	PC20G01977	0.305177
PC10G04212	PC3G00182	0.132898	PC2G02359	PC6G00336	0.305172				PC2G02359	PC6G00336	0.305172
PC10G03799	PC15G00054	0.13279	PC20G01294	PC6G03033	0.304843				PC20G01294	PC6G03033	0.304843
PC14G00335	PC6G00438	0.132721	PC12G01703	PC2G01275	0.304815				PC12G01703	PC2G01275	0.304815
PC10G02831	PC6G00438	0.132618	PC20G00099	PC3G01246	0.304703				PC20G00099	PC3G01246	0.304703
PC12G01014	PC3G04067	0.132612	PC10G03035	PC14G00648	0.304671				PC10G03035	PC14G00648	0.304671
PC15G01390	PC15G01450	0.132546	PC12G03644	PC14G02599	0.304667				PC12G03644	PC14G02599	0.304667
PC10G02144	PC7G01896	0.132481	PC21G02281	PC6G00638	0.304666				PC21G02281	PC6G00638	0.304666
PC12G01014	PC12G03477	0.13238	PC14G00648	PC20G01294	0.304613				PC14G00648	PC20G01294	0.304613
PC18G00545	PC7G02099	0.132297	PC2G00140	PC2G03133	0.304478				PC2G00140	PC2G03133	0.304478
PC14G00281	PC18G00898	0.132233	PC10G03035	PC20G00099	0.304301				PC10G03035	PC20G00099	0.304301
PC10G02144	PC2G00899	0.13223	PC12G04383	PC20G00099	0.304237				PC12G04383	PC20G00099	0.304237
PC12G03130	PC6G00796	0.132206	PC20G00099	PC6G03033	0.304222				PC20G00099	PC6G03033	0.304222
PC3G03371	PC7G03722	0.13209	PC12G04383	PC3G03982	0.304105				PC12G04383	PC3G03982	0.304105
PC6G00486	PC7G03809	0.131969	PC20G00345	PC3G03982	0.304066				PC20G00345	PC3G03982	0.304066
PC12G03477	PC18G02283	0.131883	PC12G00518	PC6G03033	0.304012				PC12G00518	PC6G03033	0.304012
PC14G01154	PC3G02325	0.131836	PC10G03035	PC21G03266	0.303726				PC10G03035	PC21G03266	0.303726
PC12G03387	PC14G00335	0.131761	PC14G00739	PC20G00663	0.303717				PC14G00739	PC20G00663	0.303717
PC18G01249	PC6G00486	0.131644	PC18G00556	PC6G03033	0.303393				PC18G00556	PC6G03033	0.303393
PC14G00335	PC15G02030	0.1316	PC14G00648	PC3G01141	0.303262				PC14G00648	PC3G01141	0.303262
PC3G02325	PC7G01896	0.131586	PC14G00648	PC3G01138	0.303043				PC14G00648	PC3G01138	0.303043
PC10G01347	PC21G00846	0.131584	PC20G00345	PC21G03266	0.303008				PC20G00345	PC21G03266	0.303008
PC21G01620	PC6G00796	0.131553	PC21G02281	PC2G00140	0.302886				PC21G02281	PC2G00140	0.302886
PC20G02061	PC7G02099	0.131542	PC18G00347	PC18G00556	0.302874				PC18G00347	PC18G00556	0.302874
PC21G03158	PC6G00796	0.131523	PC12G01693	PC14G02599	0.302796				PC12G01693	PC14G02599	0.302796
PC14G01102	PC7G02634	0.131495	PC10G00377	PC14G02599	0.302793				PC10G00377	PC14G02599	0.302793
PC18G01451	PC7G03809	0.131493	PC12G00518	PC12G04383	0.302732				PC12G00518	PC12G04383	0.302732
PC15G01390	PC3G03414	0.131432	PC2G01275	PC3G01246	0.302653				PC2G01275	PC3G01246	0.302653
PC15G00054	PC6G00796	0.131344	PC10G04216	PC2G00140	0.302339				PC10G04216	PC2G00140	0.302339
PC12G03219	PC12G03387	0.131265	PC21G01213	PC3G01292	0.302138				PC21G01213	PC3G01292	0.302138
PC2G00448	PC6G00796	0.131235	PC3G00621	PC6G03033	0.302057				PC3G00621	PC6G03033	0.302057
PC3G03371	PC6G00076	0.131161	PC12G00518	PC21G03266	0.301977				PC12G00518	PC21G03266	0.301977
PC3G03371	PC3G03645	0.13116	PC20G00663	PC3G00939	0.30182				PC20G00663	PC3G00939	0.30182
PC12G03094	PC6G00438	0.131087	PC20G01294	PC3G01292	0.301603				PC20G01294	PC3G01292	0.301603
PC12G03387	PC7G03997	0.131003	PC3G00939	PC7G02643	0.301364				PC3G00939	PC7G02643	0.301364
PC15G01390	PC2G00448	0.131001	PC3G01141	PC6G00336	0.301318				PC3G01141	PC6G00336	0.301318
PC18G01249	PC21G03158	0.130955	PC3G01138	PC6G00336	0.301091				PC3G01138	PC6G00336	0.301091
PC12G03130	PC3G02325	0.130871	PC2G03133	PC7G02719	0.30101				PC2G03133	PC7G02719	0.30101
PC10G00862	PC10G04212	0.130859	PC12G01893	PC6G00573	0.300986				PC12G01893	PC6G00573	0.300986
PC3G03645	PC6G00164	0.130834	PC12G01200	PC3G03982	0.300778				PC12G01200	PC3G03982	0.300778
PC15G00054	PC7G03809	0.130566	PC3G00702	PC6G00336	0.300698				PC3G00702	PC6G00336	0.300698
PC6G00486	PC7G02634	0.130554	PC18G00245	PC20G01294	0.300616				PC18G00245	PC20G01294	0.300616
PC15G01390	PC3G00182	0.130542	PC12G01893	PC15G01467	0.300544				PC12G01893	PC15G01467	0.300544
PC15G01449	PC3G00412	0.130427	PC2G00140	PC3G03888	0.300488				PC2G00140	PC3G03888	0.300488
PC12G03387	PC21G00846	0.130406	PC12G03644	PC20G01294	0.300436				PC12G03644	PC20G01294	0.300436
PC18G02284	PC6G00796	0.130319	PC12G01200	PC14G00648	0.300358				PC12G01200	PC14G00648	0.300358
PC6G00443	PC6G00446	0.130311	PC20G01294	PC2G01275	0.300159				PC20G01294	PC2G01275	0.300159
PC21G03158	PC3G00182	0.130204	PC14G00739	PC6G00573	0.30008				PC14G00739	PC6G00573	0.30008
PC18G00897	PC18G00898	0.130189	PC18G00556	PC2G00141	0.300068				PC18G00556	PC2G00141	0.300068
PC15G02030	PC7G03997	0.13018	PC2G01275	PC7G02748	0.300026				PC2G01275	PC7G02748	0.300026
PC15G01449	PC3G03414	0.130152	PC20G00099	PC20G01977	0.300004				PC20G00099	PC20G01977	0.300004
PC12G03477	PC18G02284	0.130094	PC20G00099	PC6G00638	0.299885				PC20G00099	PC6G00638	0.299885
PC10G00914	PC6G03196	0.130081	PC18G00303	PC2G00140	0.299834				PC18G00303	PC2G00140	0.299834
PC2G00899	PC6G00164	0.130079	PC21G03266	PC3G03982	0.299778				PC21G03266	PC3G03982	0.299778
PC12G03387	PC7G03809	0.129912	PC2G01275	PC7G02749	0.299718				PC2G01275	PC7G02749	0.299718
PC18G01249	PC21G01620	0.129823	PC18G00347	PC6G03033	0.299684				PC18G00347	PC6G03033	0.299684
PC18G01463	PC2G00899	0.129782	PC18G00303	PC7G02719	0.299678				PC18G00303	PC7G02719	0.299678
PC14G01102	PC18G00898	0.129703	PC12G00111	PC3G00702	0.299669				PC12G00111	PC3G00702	0.299669
PC20G00359	PC7G01896	0.129669	PC15G01467	PC3G00939	0.299576				PC15G01467	PC3G00939	0.299576
PC3G03645	PC6G02390	0.129641	PC20G00099	PC6G00573	0.299279				PC20G00099	PC6G00573	0.299279
PC10G01892	PC18G01249	0.12957	PC12G00111	PC14G02599	0.299267				PC12G00111	PC14G02599	0.299267
PC18G00898	PC7G02634	0.129563	PC2G00140	PC3G00939	0.299264				PC2G00140	PC3G00939	0.299264
PC18G02283	PC20G01485	0.12948	PC21G01213	PC6G02363	0.299234				PC21G01213	PC6G02363	0.299234
PC18G01249	PC2G00548	0.129371	PC12G01893	PC7G02643	0.299024				PC12G01893	PC7G02643	0.299024
PC3G00182	PC3G03371	0.129345	PC10G04216	PC3G01246	0.299017				PC10G04216	PC3G01246	0.299017
PC15G01450	PC3G00412	0.129337	PC12G04383	PC14G00648	0.298958				PC12G04383	PC14G00648	0.298958
PC15G01186	PC3G00182	0.129196	PC12G01693	PC20G01294	0.298835				PC12G01693	PC20G01294	0.298835
PC15G01449	PC20G00359	0.129189	PC12G00111	PC7G02643	0.298811				PC12G00111	PC7G02643	0.298811
PC21G00846	PC6G00486	0.129138	PC2G00141	PC2G03133	0.298789				PC2G00141	PC2G03133	0.298789
PC12G03219	PC15G02030	0.129121	PC2G03133	PC6G00638	0.298781				PC2G03133	PC6G00638	0.298781
PC20G00359	PC6G00438	0.129095	PC12G03983	PC2G00140	0.298577				PC12G03983	PC2G00140	0.298577
PC18G01451	PC2G00899	0.129093	PC2G00140	PC6G00573	0.298402				PC2G00140	PC6G00573	0.298402
PC6G00486	PC7G03997	0.129084	PC21G02281	PC2G00141	0.298347				PC21G02281	PC2G00141	0.298347
PC10G02144	PC15G00513	0.129041	PC14G00648	PC2G00029	0.298327				PC14G00648	PC2G00029	0.298327
PC2G00861	PC7G03997	0.129023	PC12G00111	PC3G03982	0.298247				PC12G00111	PC3G03982	0.298247
PC18G00545	PC21G00846	0.128966	PC3G00939	PC7G02719	0.298065				PC3G00939	PC7G02719	0.298065
PC15G02030	PC21G00846	0.128937	PC6G00573	PC6G00638	0.298036				PC6G00573	PC6G00638	0.298036
PC15G00503	PC15G01186	0.1289	PC10G00377	PC3G00621	0.297798				PC10G00377	PC3G00621	0.297798
PC12G03219	PC18G02284	0.12887	PC20G00663	PC3G00621	0.297752				PC20G00663	PC3G00621	0.297752
PC15G01186	PC7G03809	0.128541	PC12G00518	PC3G03982	0.29733				PC12G00518	PC3G03982	0.29733
PC12G03477	PC20G02061	0.128413	PC12G03644	PC21G01213	0.297325				PC12G03644	PC21G01213	0.297325
PC3G00182	PC3G03863	0.128385	PC20G00663	PC6G00638	0.297308				PC20G00663	PC6G00638	0.297308
PC18G01249	PC2G00448	0.128354	PC14G00648	PC14G00779	0.2973				PC14G00648	PC14G00779	0.2973
PC14G01154	PC15G00503	0.128279	PC3G00621	PC3G00702	0.297228				PC3G00621	PC3G00702	0.297228
PC15G01450	PC20G00359	0.128258	PC3G03888	PC7G02719	0.29717				PC3G03888	PC7G02719	0.29717
PC10G00914	PC7G02099	0.128201	PC2G00141	PC6G02363	0.297138				PC2G00141	PC6G02363	0.297138
PC12G02328	PC6G00443	0.127966	PC12G01693	PC21G01213	0.29708				PC12G01693	PC21G01213	0.29708
PC12G02328	PC7G03722	0.127936	PC20G00345	PC6G00336	0.297077				PC20G00345	PC6G00336	0.297077
PC20G01485	PC7G03722	0.127816	PC12G00518	PC14G00648	0.29701				PC12G00518	PC14G00648	0.29701
PC14G00281	PC15G01390	0.127801	PC21G02281	PC2G00029	0.296826				PC21G02281	PC2G00029	0.296826
PC20G00359	PC3G03371	0.127762	PC18G00347	PC20G01977	0.296821				PC18G00347	PC20G01977	0.296821
PC20G02061	PC2G00192	0.127584	PC12G00111	PC21G01213	0.296709				PC12G00111	PC21G01213	0.296709
PC20G00359	PC6G00443	0.127566	PC18G00245	PC3G01141	0.296563				PC18G00245	PC3G01141	0.296563
PC14G02833	PC6G00796	0.127527	PC18G00245	PC3G01138	0.296434				PC18G00245	PC3G01138	0.296434
PC15G01450	PC3G03414	0.12721	PC10G03035	PC6G00336	0.296366				PC10G03035	PC6G00336	0.296366
PC2G02449	PC3G02993	0.127182	PC20G00663	PC3G01292	0.296299				PC20G00663	PC3G01292	0.296299
PC14G00281	PC7G02099	0.127181	PC20G01977	PC3G03982	0.296296				PC20G01977	PC3G03982	0.296296
PC14G02499	PC7G03722	0.127173	PC12G00358	PC14G02599	0.296087				PC12G00358	PC14G02599	0.296087
PC14G01102	PC7G03997	0.127156	PC3G00621	PC6G00573	0.295935				PC3G00621	PC6G00573	0.295935
PC12G03387	PC6G00796	0.127025	PC10G04216	PC18G00556	0.295918				PC10G04216	PC18G00556	0.295918
PC20G00869	PC3G03414	0.126901	PC21G03266	PC7G02719	0.295709				PC21G03266	PC7G02719	0.295709
PC10G00914	PC6G00438	0.126767	PC10G00377	PC20G01294	0.295696				PC10G00377	PC20G01294	0.295696
PC20G00359	PC3G02325	0.126739	PC18G00347	PC6G00573	0.295623				PC18G00347	PC6G00573	0.295623
PC18G00898	PC3G03414	0.126593	PC18G00556	PC7G02719	0.29544				PC18G00556	PC7G02719	0.29544
PC15G02030	PC7G03809	0.126569	PC20G00663	PC20G01977	0.295425				PC20G00663	PC20G01977	0.295425
PC12G03219	PC3G03414	0.126516	PC12G01893	PC2G00140	0.295311				PC12G01893	PC2G00140	0.295311
PC18G01451	PC20G00359	0.126497	PC12G00111	PC2G00029	0.295171				PC12G00111	PC2G00029	0.295171
PC15G00054	PC21G00846	0.126378	PC10G00377	PC7G02719	0.294942				PC10G00377	PC7G02719	0.294942
PC10G00914	PC7G03809	0.126349	PC20G00663	PC2G02359	0.294794				PC20G00663	PC2G02359	0.294794
PC2G02449	PC7G03809	0.126309	PC21G02281	PC3G00702	0.294573				PC21G02281	PC3G00702	0.294573
PC18G02284	PC3G03810	0.126278	PC12G00358	PC7G02643	0.294549				PC12G00358	PC7G02643	0.294549
PC15G01186	PC2G00548	0.126269	PC18G01287	PC2G00140	0.294523				PC18G01287	PC2G00140	0.294523
PC2G02449	PC7G03722	0.126248	PC2G00140	PC3G01292	0.294475				PC2G00140	PC3G01292	0.294475
PC12G01014	PC20G01485	0.126245	PC12G03983	PC20G01294	0.294276				PC12G03983	PC20G01294	0.294276
PC12G03219	PC15G00054	0.126184	PC18G01287	PC3G01141	0.294059				PC18G01287	PC3G01141	0.294059
PC6G00796	PC7G01896	0.125981	PC12G01893	PC20G01977	0.294016				PC12G01893	PC20G01977	0.294016
PC14G02499	PC7G03809	0.125958	PC12G01703	PC3G00939	0.294015				PC12G01703	PC3G00939	0.294015
PC10G02144	PC15G01449	0.125869	PC18G01287	PC3G01138	0.294007				PC18G01287	PC3G01138	0.294007
PC10G00862	PC2G00192	0.125778	PC18G00347	PC21G03266	0.293978				PC18G00347	PC21G03266	0.293978
PC3G03863	PC6G03196	0.125663	PC12G03983	PC14G02599	0.293965				PC12G03983	PC14G02599	0.293965
PC15G01186	PC15G01450	0.125641	PC3G00702	PC6G00573	0.293799				PC3G00702	PC6G00573	0.293799
PC14G00281	PC7G03809	0.125605	PC15G01467	PC3G03888	0.29352				PC15G01467	PC3G03888	0.29352
PC14G00335	PC18G02283	0.125484	PC3G03888	PC7G02643	0.29343				PC3G03888	PC7G02643	0.29343
PC10G03799	PC18G00545	0.125424	PC20G00663	PC3G00702	0.293426				PC20G00663	PC3G00702	0.293426
PC3G00182	PC7G03809	0.125406	PC2G02359	PC6G00573	0.293415				PC2G02359	PC6G00573	0.293415
PC15G01390	PC6G00437	0.125401	PC6G02363	PC7G02643	0.293333				PC6G02363	PC7G02643	0.293333
PC10G03799	PC3G02993	0.125322	PC12G00111	PC3G01138	0.293286				PC12G00111	PC3G01138	0.293286
PC18G00545	PC3G02325	0.125285	PC10G04216	PC14G00779	0.293266				PC10G04216	PC14G00779	0.293266
PC15G02030	PC6G00796	0.125271	PC18G01287	PC2G00029	0.293237				PC18G01287	PC2G00029	0.293237
PC15G01450	PC6G03196	0.125164	PC12G00111	PC3G01141	0.29322				PC12G00111	PC3G01141	0.29322
PC10G03799	PC2G00448	0.124942	PC12G00358	PC6G00638	0.293129				PC12G00358	PC6G00638	0.293129
PC18G00545	PC3G03371	0.124879	PC10G04216	PC2G00141	0.293122				PC10G04216	PC2G00141	0.293122
PC3G03810	PC7G03722	0.124817	PC12G03644	PC2G00140	0.293121				PC12G03644	PC2G00140	0.293121
PC3G03371	PC6G00443	0.124686	PC12G01200	PC20G00345	0.29307				PC12G01200	PC20G00345	0.29307
PC21G01620	PC21G03158	0.124676	PC18G00245	PC2G00029	0.29306				PC18G00245	PC2G00029	0.29306
PC21G01047	PC3G02993	0.124675	PC2G00141	PC6G00573	0.293038				PC2G00141	PC6G00573	0.293038
PC18G01451	PC6G00437	0.124644	PC12G00358	PC18G00556	0.293024				PC12G00358	PC18G00556	0.293024
PC2G00448	PC7G03997	0.124542	PC20G01977	PC2G00140	0.292974				PC20G01977	PC2G00140	0.292974
PC3G03371	PC6G00164	0.12447	PC12G00111	PC7G02748	0.292945				PC12G00111	PC7G02748	0.292945
PC18G01249	PC2G00192	0.124348	PC3G03888	PC6G00573	0.292891				PC3G03888	PC6G00573	0.292891
PC3G00412	PC7G03722	0.124331	PC12G00111	PC12G01703	0.29285				PC12G00111	PC12G01703	0.29285
PC18G01249	PC2G01108	0.12432	PC20G00099	PC6G00336	0.292835				PC20G00099	PC6G00336	0.292835
PC2G00448	PC7G02099	0.12424	PC12G00111	PC7G02749	0.292811				PC12G00111	PC7G02749	0.292811
PC20G00359	PC6G00437	0.124214	PC21G02802	PC6G03033	0.292752				PC21G02802	PC6G03033	0.292752
PC12G03130	PC14G01154	0.12418	PC12G00111	PC18G00556	0.292581				PC12G00111	PC18G00556	0.292581
PC2G02449	PC6G02390	0.124118	PC18G00556	PC6G02363	0.292372				PC18G00556	PC6G02363	0.292372
PC18G01463	PC6G00164	0.123887	PC21G03266	PC6G00638	0.292362				PC21G03266	PC6G00638	0.292362
PC10G02144	PC3G02993	0.12384	PC15G01467	PC2G02070	0.292276				PC15G01467	PC2G02070	0.292276
PC2G00448	PC7G02634	0.123716	PC21G02281	PC3G01141	0.292247				PC21G02281	PC3G01141	0.292247
PC15G00054	PC7G03997	0.123577	PC18G00347	PC21G02281	0.29214				PC18G00347	PC21G02281	0.29214
PC6G00486	PC6G03196	0.123556	PC12G01200	PC18G00245	0.292104				PC12G01200	PC18G00245	0.292104
PC21G00846	PC3G03414	0.12353	PC21G02281	PC3G01138	0.292076				PC21G02281	PC3G01138	0.292076
PC14G00335	PC15G01390	0.123478	PC10G00377	PC6G00638	0.292073				PC10G00377	PC6G00638	0.292073
PC3G01968	PC3G03645	0.123383	PC12G00358	PC21G01213	0.291959				PC12G00358	PC21G01213	0.291959
PC12G02328	PC3G02325	0.123349	PC20G01977	PC3G03888	0.291867				PC20G01977	PC3G03888	0.291867
PC20G01485	PC6G03196	0.123333	PC12G01693	PC2G00140	0.291743				PC12G01693	PC2G00140	0.291743
PC21G03158	PC2G00899	0.123271	PC10G04216	PC6G00638	0.291705				PC10G04216	PC6G00638	0.291705
PC6G00438	PC7G03809	0.12327	PC18G00556	PC2G03133	0.291702				PC18G00556	PC2G03133	0.291702
PC15G01390	PC7G01896	0.123235	PC20G01977	PC6G00573	0.291693				PC20G01977	PC6G00573	0.291693
PC18G01463	PC7G03809	0.123177	PC21G02281	PC6G03033	0.291552				PC21G02281	PC6G03033	0.291552
PC18G02283	PC2G00027	0.123083	PC10G00377	PC6G00336	0.291516				PC10G00377	PC6G00336	0.291516
PC18G02284	PC2G00192	0.122901	PC12G00518	PC20G00345	0.291491				PC12G00518	PC20G00345	0.291491
PC14G02833	PC7G03809	0.122729	PC20G01977	PC2G00141	0.291476				PC20G01977	PC2G00141	0.291476
PC2G00027	PC2G00861	0.12272	PC14G00779	PC18G01287	0.291377				PC14G00779	PC18G01287	0.291377
PC10G00914	PC10G03799	0.122657	PC3G01292	PC7G02643	0.291223				PC3G01292	PC7G02643	0.291223
PC2G01108	PC2G02449	0.122598	PC10G00377	PC2G02359	0.291209				PC10G00377	PC2G02359	0.291209
PC10G04212	PC15G01449	0.122541	PC10G03035	PC3G01292	0.291158				PC10G03035	PC3G01292	0.291158
PC18G01451	PC3G02325	0.122449	PC12G00111	PC15G01467	0.291154				PC12G00111	PC15G01467	0.291154
PC7G02634	PC7G03809	0.122428	PC12G01703	PC12G01893	0.291069				PC12G01703	PC12G01893	0.291069
PC18G00545	PC3G03810	0.122406	PC10G04216	PC7G02719	0.29105				PC10G04216	PC7G02719	0.29105
PC18G00545	PC3G00182	0.122361	PC20G00099	PC2G02359	0.291027				PC20G00099	PC2G02359	0.291027
PC3G02325	PC3G03645	0.122359	PC12G00518	PC20G01977	0.29089				PC12G00518	PC20G01977	0.29089
PC18G02284	PC3G00182	0.122354	PC14G01894	PC6G03033	0.290772				PC14G01894	PC6G03033	0.290772
PC10G02831	PC12G01014	0.122286	PC14G01627	PC14G02599	0.290696				PC14G01627	PC14G02599	0.290696
PC15G01450	PC3G02993	0.122171	PC18G01287	PC7G02719	0.290696				PC18G01287	PC7G02719	0.290696
PC6G00438	PC6G00446	0.122136	PC21G02199	PC3G00702	0.29052				PC21G02199	PC3G00702	0.29052
PC15G01390	PC21G00846	0.121973	PC3G00939	PC7G02748	0.290464				PC3G00939	PC7G02748	0.290464
PC10G01347	PC2G00027	0.121973	PC12G03983	PC6G00336	0.290454				PC12G03983	PC6G00336	0.290454
PC6G00443	PC7G01896	0.121952	PC14G02599	PC15G01017	0.290336				PC14G02599	PC15G01017	0.290336
PC21G01620	PC2G01108	0.121789	PC14G00779	PC18G00245	0.290266				PC14G00779	PC18G00245	0.290266
PC15G01449	PC3G03863	0.121638	PC12G03644	PC7G02643	0.29006				PC12G03644	PC7G02643	0.29006
PC15G00513	PC2G01108	0.121605	PC18G00303	PC2G00141	0.290033				PC18G00303	PC2G00141	0.290033
PC15G01186	PC6G00437	0.121573	PC21G02281	PC2G02359	0.289924				PC21G02281	PC2G02359	0.289924
PC12G02328	PC15G01186	0.121497	PC10G04216	PC2G00029	0.289911				PC10G04216	PC2G00029	0.289911
PC15G01449	PC6G00796	0.121411	PC18G00303	PC3G01141	0.289876				PC18G00303	PC3G01141	0.289876
PC14G01154	PC15G01186	0.121405	PC12G00111	PC20G01294	0.289819				PC12G00111	PC20G01294	0.289819
PC18G02283	PC3G00182	0.121368	PC12G00111	PC14G00779	0.289797				PC12G00111	PC14G00779	0.289797
PC18G01249	PC6G02390	0.121285	PC18G00303	PC3G01138	0.28975				PC18G00303	PC3G01138	0.28975
PC3G00412	PC7G01896	0.121261	PC14G02599	PC18G02403	0.289657				PC14G02599	PC18G02403	0.289657
PC21G00846	PC2G00448	0.121235	PC18G00303	PC20G00663	0.289548				PC18G00303	PC20G00663	0.289548
PC3G02325	PC6G02390	0.12117	PC18G00303	PC2G00029	0.289501				PC18G00303	PC2G00029	0.289501
PC2G02449	PC3G01968	0.121153	PC3G00939	PC7G02749	0.289497				PC3G00939	PC7G02749	0.289497
PC18G01249	PC20G01485	0.121052	PC18G00556	PC21G03266	0.289324				PC18G00556	PC21G03266	0.289324
PC14G00335	PC6G00796	0.12103	PC12G01893	PC7G02748	0.289307				PC12G01893	PC7G02748	0.289307
PC10G00914	PC12G03219	0.120955	PC10G04216	PC18G00347	0.289292				PC10G04216	PC18G00347	0.289292
PC14G00335	PC15G00054	0.120908	PC15G01017	PC7G02643	0.289276				PC15G01017	PC7G02643	0.289276
PC6G00437	PC7G01896	0.12063	PC15G01017	PC21G01213	0.289238				PC15G01017	PC21G01213	0.289238
PC20G00869	PC3G02993	0.120583	PC2G00141	PC6G03033	0.289196				PC2G00141	PC6G03033	0.289196
PC15G01450	PC6G00796	0.120549	PC15G01017	PC15G01467	0.289103				PC15G01017	PC15G01467	0.289103
PC15G01450	PC2G02449	0.12045	PC14G00779	PC3G01292	0.289069				PC14G00779	PC3G01292	0.289069
PC6G00164	PC6G00796	0.120411	PC15G01467	PC3G01292	0.288951				PC15G01467	PC3G01292	0.288951
PC15G00054	PC18G01249	0.120397	PC18G00245	PC6G00638	0.288833				PC18G00245	PC6G00638	0.288833
PC2G00861	PC3G00182	0.120394	PC21G03266	PC2G02359	0.288819				PC21G03266	PC2G02359	0.288819
PC10G03799	PC6G00443	0.12036	PC20G00099	PC3G03982	0.288687				PC20G00099	PC3G03982	0.288687
PC7G02634	PC7G03722	0.120216	PC12G04383	PC2G01508	0.288624				PC12G04383	PC2G01508	0.288624
PC14G00281	PC14G02833	0.12018	PC12G00358	PC20G01294	0.288573				PC12G00358	PC20G01294	0.288573
PC14G00281	PC7G02634	0.12014	PC15G01017	PC3G01246	0.288551				PC15G01017	PC3G01246	0.288551
PC15G01186	PC7G03722	0.120036	PC14G00739	PC3G03982	0.288477				PC14G00739	PC3G03982	0.288477
PC15G01964	PC18G01249	0.119937	PC14G00779	PC18G00303	0.288408				PC14G00779	PC18G00303	0.288408
PC21G01620	PC2G02449	0.119871	PC3G01292	PC7G02719	0.28838				PC3G01292	PC7G02719	0.28838
PC2G00899	PC2G02449	0.119868	PC12G01893	PC7G02749	0.288349				PC12G01893	PC7G02749	0.288349
PC10G02831	PC15G01390	0.119852	PC10G00377	PC14G00739	0.288316				PC10G00377	PC14G00739	0.288316
PC15G00503	PC7G03722	0.11982	PC12G01693	PC7G02643	0.288256				PC12G01693	PC7G02643	0.288256
PC14G01102	PC2G00027	0.119724	PC12G00358	PC12G01703	0.288225				PC12G00358	PC12G01703	0.288225
PC10G02144	PC18G00612	0.119648	PC12G00358	PC7G02748	0.288118				PC12G00358	PC7G02748	0.288118
PC15G00194	PC15G01390	0.119484	PC12G01200	PC20G00099	0.288015				PC12G01200	PC20G00099	0.288015
PC21G03158	PC7G03722	0.119471	PC12G01703	PC15G01017	0.288001				PC12G01703	PC15G01017	0.288001
PC3G04067	PC6G00438	0.119267	PC12G01693	PC15G01467	0.287802				PC12G01693	PC15G01467	0.287802
PC14G02499	PC3G03645	0.11925	PC12G03420	PC21G01213	0.287696				PC12G03420	PC21G01213	0.287696
PC18G01463	PC6G00437	0.119177	PC2G03133	PC6G00573	0.287696				PC2G03133	PC6G00573	0.287696
PC18G01451	PC6G00796	0.119162	PC12G00358	PC6G03033	0.287615				PC12G00358	PC6G03033	0.287615
PC10G03799	PC18G02284	0.119139	PC12G00358	PC7G02749	0.28759				PC12G00358	PC7G02749	0.28759
PC15G01390	PC3G04067	0.119058	PC12G03644	PC15G01467	0.287569				PC12G03644	PC15G01467	0.287569
PC12G03219	PC6G00438	0.119032	PC21G01213	PC2G02070	0.28754				PC21G01213	PC2G02070	0.28754
PC14G01154	PC6G00796	0.118965	PC18G01287	PC2G00141	0.287526				PC18G01287	PC2G00141	0.287526
PC14G00281	PC6G03196	0.11895	PC15G01467	PC6G02363	0.287522				PC15G01467	PC6G02363	0.287522
PC20G00359	PC6G00796	0.118842	PC14G00648	PC20G00345	0.287481				PC14G00648	PC20G00345	0.287481
PC12G02328	PC3G03414	0.118834	PC10G00377	PC2G00140	0.28743				PC10G00377	PC2G00140	0.28743
PC18G01463	PC20G00359	0.118824	PC20G00663	PC21G03266	0.287407				PC20G00663	PC21G03266	0.287407
PC15G01449	PC6G00076	0.118818	PC20G00345	PC3G01292	0.287389				PC20G00345	PC3G01292	0.287389
PC10G04212	PC15G01390	0.118775	PC20G00099	PC3G00702	0.287373				PC20G00099	PC3G00702	0.287373
PC10G01892	PC2G00027	0.118775	PC20G01977	PC6G00638	0.287362				PC20G01977	PC6G00638	0.287362
PC15G01449	PC3G00182	0.118773	PC21G03266	PC6G00573	0.28733				PC21G03266	PC6G00573	0.28733
PC12G03477	PC6G03196	0.118763	PC10G00377	PC21G03266	0.287216				PC10G00377	PC21G03266	0.287216
PC10G00862	PC18G02283	0.118666	PC18G02403	PC20G01294	0.28713				PC18G02403	PC20G01294	0.28713
PC15G01390	PC6G00076	0.118623	PC10G03035	PC12G00518	0.287061				PC10G03035	PC12G00518	0.287061
PC2G01108	PC3G02993	0.118535	PC14G00648	PC2G00140	0.286985				PC14G00648	PC2G00140	0.286985
PC12G02328	PC3G02993	0.118497	PC21G02199	PC3G03982	0.286959				PC21G02199	PC3G03982	0.286959
PC15G01390	PC20G00359	0.118488	PC20G01977	PC3G00621	0.286884				PC20G01977	PC3G00621	0.286884
PC14G02499	PC6G00443	0.118445	PC10G00377	PC18G00303	0.286819				PC10G00377	PC18G00303	0.286819
PC2G00448	PC6G00437	0.118423	PC2G02359	PC2G03133	0.286716				PC2G02359	PC2G03133	0.286716
PC18G02284	PC7G03809	0.118413	PC10G00377	PC3G00702	0.286583				PC10G00377	PC3G00702	0.286583
PC12G03387	PC2G00027	0.118364	PC18G00347	PC2G03133	0.286485				PC18G00347	PC2G03133	0.286485
PC18G01249	PC18G01451	0.11832	PC12G04383	PC18G00245	0.286476				PC12G04383	PC18G00245	0.286476
PC10G00862	PC3G04067	0.118243	PC12G00358	PC3G00702	0.286274				PC12G00358	PC3G00702	0.286274
PC20G00869	PC2G01108	0.11821	PC18G00347	PC3G03888	0.286217				PC18G00347	PC3G03888	0.286217
PC10G02831	PC20G00359	0.118185	PC21G02281	PC7G02719	0.286179				PC21G02281	PC7G02719	0.286179
PC18G00897	PC7G02634	0.118084	PC12G00111	PC2G02359	0.286052				PC12G00111	PC2G02359	0.286052
PC15G02030	PC2G00027	0.118068	PC14G01627	PC20G01294	0.286022				PC14G01627	PC20G01294	0.286022
PC6G00435	PC6G00437	0.118063	PC12G04383	PC14G00739	0.285974				PC12G04383	PC14G00739	0.285974
PC10G02144	PC6G03083	0.118013	PC10G04216	PC6G03033	0.285863				PC10G04216	PC6G03033	0.285863
PC15G01450	PC18G02283	0.118004	PC3G00939	PC6G00573	0.285836				PC3G00939	PC6G00573	0.285836
PC3G03414	PC6G02390	0.117827	PC2G01275	PC7G02719	0.285832				PC2G01275	PC7G02719	0.285832
PC18G02283	PC6G00796	0.117785	PC2G00141	PC3G03888	0.28576				PC2G00141	PC3G03888	0.28576
PC3G01968	PC6G02390	0.117784	PC12G00111	PC3G01246	0.285642				PC12G00111	PC3G01246	0.285642
PC18G01249	PC6G00164	0.117769	PC2G00140	PC6G03033	0.285634				PC2G00140	PC6G03033	0.285634
PC14G02499	PC20G00359	0.117698	PC21G03266	PC3G00621	0.285492				PC21G03266	PC3G00621	0.285492
PC10G02144	PC20G00869	0.117629	PC21G02199	PC6G00638	0.285472				PC21G02199	PC6G00638	0.285472
PC10G00862	PC15G01449	0.117586	PC20G00663	PC6G02363	0.285467				PC20G00663	PC6G02363	0.285467
PC15G01450	PC3G00182	0.117516	PC12G04383	PC6G00336	0.285438				PC12G04383	PC6G00336	0.285438
PC12G01014	PC3G00412	0.117514	PC10G04216	PC3G01141	0.285357				PC10G04216	PC3G01141	0.285357
PC15G01186	PC3G00412	0.117419	PC10G04216	PC3G01138	0.28523				PC10G04216	PC3G01138	0.28523
PC6G00796	PC6G03196	0.117346	PC12G03420	PC14G02599	0.285137				PC12G03420	PC14G02599	0.285137
PC20G00359	PC7G03809	0.117292	PC2G00141	PC3G00939	0.285133				PC2G00141	PC3G00939	0.285133
PC14G01102	PC15G01449	0.117267	PC10G00377	PC18G01287	0.285081				PC10G00377	PC18G01287	0.285081
PC10G00914	PC21G00846	0.117228	PC14G02599	PC2G02070	0.284996				PC14G02599	PC2G02070	0.284996
PC10G04212	PC15G00503	0.117204	PC20G01977	PC2G02359	0.284966				PC20G01977	PC2G02359	0.284966
PC10G04212	PC15G01450	0.117196	PC15G01017	PC7G02748	0.28495				PC15G01017	PC7G02748	0.28495
PC3G03414	PC3G03645	0.117138	PC18G00556	PC20G00663	0.284891				PC18G00556	PC20G00663	0.284891
PC15G01449	PC18G00545	0.117113	PC3G01141	PC3G01292	0.284888				PC3G01141	PC3G01292	0.284888
PC20G00359	PC3G02993	0.117098	PC14G01627	PC21G01213	0.284883				PC14G01627	PC21G01213	0.284883
PC14G02499	PC3G02993	0.117086	PC18G00303	PC6G00573	0.284746				PC18G00303	PC6G00573	0.284746
PC10G00862	PC20G00359	0.117061	PC12G04383	PC3G01292	0.284522				PC12G04383	PC3G01292	0.284522
PC20G02061	PC3G04067	0.117001	PC18G00245	PC7G02719	0.284513				PC18G00245	PC7G02719	0.284513
PC10G02831	PC15G01449	0.116879	PC3G00939	PC3G01246	0.28447				PC3G00939	PC3G01246	0.28447
PC10G00914	PC14G00335	0.116771	PC12G03420	PC15G01467	0.284463				PC12G03420	PC15G01467	0.284463
PC20G01485	PC2G00192	0.116679	PC3G01138	PC3G01292	0.284461				PC3G01138	PC3G01292	0.284461
PC18G01451	PC3G01968	0.11666	PC10G00377	PC20G00099	0.284393				PC10G00377	PC20G00099	0.284393
PC21G00846	PC6G00076	0.116607	PC15G01017	PC7G02749	0.284385				PC15G01017	PC7G02749	0.284385
PC14G02833	PC15G01964	0.116557	PC2G00029	PC3G01292	0.284362				PC2G00029	PC3G01292	0.284362
PC2G00448	PC6G03196	0.116468	PC2G02070	PC7G02643	0.284281				PC2G02070	PC7G02643	0.284281
PC10G03799	PC14G02833	0.116415	PC14G00779	PC2G01275	0.284264				PC14G00779	PC2G01275	0.284264
PC14G02833	PC18G02283	0.11639	PC2G02070	PC3G01246	0.284216				PC2G02070	PC3G01246	0.284216
PC15G01450	PC3G02325	0.116383	PC20G01977	PC3G00702	0.284208				PC20G01977	PC3G00702	0.284208
PC3G00412	PC6G00437	0.116355	PC18G00303	PC18G00347	0.284175				PC18G00303	PC18G00347	0.284175
PC6G00437	PC6G00486	0.11632	PC12G01703	PC2G02070	0.284147				PC12G01703	PC2G02070	0.284147
PC14G02499	PC2G02449	0.116257	PC12G00111	PC18G00347	0.283967				PC12G00111	PC18G00347	0.283967
PC10G01347	PC18G01249	0.116062	PC2G00140	PC2G01275	0.283916				PC2G00140	PC2G01275	0.283916
PC20G00359	PC6G03196	0.116054	PC12G01703	PC3G03888	0.283765				PC12G01703	PC3G03888	0.283765
PC18G00898	PC18G02284	0.115986	PC10G04216	PC2G02359	0.283753				PC10G04216	PC2G02359	0.283753
PC14G02833	PC6G00438	0.115851	PC2G03133	PC3G00702	0.283717				PC2G03133	PC3G00702	0.283717
PC12G03477	PC14G00335	0.115702	PC12G01893	PC18G00347	0.283707				PC12G01893	PC18G00347	0.283707
PC14G00281	PC6G00796	0.115478	PC6G03033	PC7G02719	0.283502				PC6G03033	PC7G02719	0.283502
PC14G00281	PC7G03997	0.115395	PC14G00648	PC2G00141	0.283353				PC14G00648	PC2G00141	0.283353
PC2G02449	PC6G00443	0.115264	PC18G00245	PC2G00141	0.283252				PC18G00245	PC2G00141	0.283252
PC2G00027	PC6G00443	0.115244	PC12G01893	PC2G00141	0.283232				PC12G01893	PC2G00141	0.283232
PC14G00335	PC3G03371	0.115231	PC3G01292	PC7G02748	0.283184				PC3G01292	PC7G02748	0.283184
PC10G02144	PC6G00443	0.115172	PC21G02802	PC3G03982	0.283005				PC21G02802	PC3G03982	0.283005
PC12G03219	PC18G02283	0.115153	PC14G00648	PC7G02719	0.282977				PC14G00648	PC7G02719	0.282977
PC14G02833	PC7G02634	0.115147	PC12G01200	PC2G01508	0.282929				PC12G01200	PC2G01508	0.282929
PC18G02283	PC7G02634	0.115128	PC3G01292	PC7G02749	0.28292				PC3G01292	PC7G02749	0.28292
PC14G02833	PC6G00076	0.115024	PC12G01893	PC3G01246	0.282905				PC12G01893	PC3G01246	0.282905
PC15G01186	PC2G00899	0.114892	PC20G00663	PC2G03133	0.282845				PC20G00663	PC2G03133	0.282845
PC14G00281	PC6G00437	0.114888	PC14G00675	PC21G01213	0.282794				PC14G00675	PC21G01213	0.282794
PC18G00545	PC7G03997	0.114772	PC2G01275	PC3G01141	0.282777				PC2G01275	PC3G01141	0.282777
PC21G00846	PC6G00796	0.114598	PC10G04216	PC20G00663	0.282667				PC10G04216	PC20G00663	0.282667
PC3G03863	PC3G04067	0.11459	PC2G01275	PC3G01138	0.282633				PC2G01275	PC3G01138	0.282633
PC2G02449	PC6G00437	0.114573	PC14G00648	PC6G00638	0.282568				PC14G00648	PC6G00638	0.282568
PC12G03477	PC2G00861	0.114496	PC10G03035	PC18G00245	0.282474				PC10G03035	PC18G00245	0.282474
PC10G01347	PC14G02833	0.114452	PC12G00518	PC18G00245	0.28246				PC12G00518	PC18G00245	0.28246
PC3G02325	PC6G00076	0.114386	PC2G00029	PC2G01275	0.282378				PC2G00029	PC2G01275	0.282378
PC12G03219	PC18G00545	0.114296	PC20G00663	PC7G01316	0.282374				PC20G00663	PC7G01316	0.282374
PC10G01347	PC6G00796	0.114292	PC15G01017	PC20G01294	0.282141				PC15G01017	PC20G01294	0.282141
PC15G01450	PC18G02284	0.114275	PC10G00377	PC20G00663	0.282104				PC10G00377	PC20G00663	0.282104
PC2G00192	PC6G03196	0.11414	PC12G00518	PC20G00099	0.281991				PC12G00518	PC20G00099	0.281991
PC21G01620	PC3G03371	0.114121	PC12G00358	PC15G01467	0.281943				PC12G00358	PC15G01467	0.281943
PC21G03158	PC3G01968	0.114112	PC14G00648	PC2G03133	0.281857				PC14G00648	PC2G03133	0.281857
PC6G00435	PC6G00796	0.114067	PC12G03983	PC20G00345	0.281707				PC12G03983	PC20G00345	0.281707
PC6G03196	PC7G01896	0.113991	PC18G00347	PC6G02363	0.281675				PC18G00347	PC6G02363	0.281675
PC2G02449	PC7G01896	0.113906	PC14G00779	PC21G02199	0.281649				PC14G00779	PC21G02199	0.281649
PC3G03414	PC7G01896	0.113841	PC10G00377	PC18G00347	0.281639				PC10G00377	PC18G00347	0.281639
PC18G02283	PC20G00359	0.113823	PC12G03644	PC2G00141	0.281534				PC12G03644	PC2G00141	0.281534
PC12G02328	PC18G01451	0.113765	PC12G03983	PC20G00663	0.2815				PC12G03983	PC20G00663	0.2815
PC10G02831	PC15G01450	0.113734	PC10G00377	PC18G00245	0.281498				PC10G00377	PC18G00245	0.281498
PC2G00861	PC6G00666	0.113712	PC14G00739	PC20G01977	0.281489				PC14G00739	PC20G01977	0.281489
PC3G03863	PC7G02099	0.11368	PC18G00245	PC2G00140	0.281471				PC18G00245	PC2G00140	0.281471
PC18G02284	PC6G00446	0.113668	PC12G01693	PC2G00141	0.28136				PC12G01693	PC2G00141	0.28136
PC12G03477	PC20G00359	0.113626	PC18G01287	PC6G00638	0.281346				PC18G01287	PC6G00638	0.281346
PC10G00914	PC7G03997	0.113624	PC12G00518	PC6G00336	0.281282				PC12G00518	PC6G00336	0.281282
PC10G00914	PC6G00796	0.113601	PC10G00377	PC2G00141	0.281247				PC10G00377	PC2G00141	0.281247
PC14G01102	PC3G03371	0.113528	PC21G02199	PC2G00029	0.281167				PC21G02199	PC2G00029	0.281167
PC12G02328	PC21G01620	0.113486	PC14G00675	PC14G02599	0.281124				PC14G00675	PC14G02599	0.281124
PC14G02499	PC6G00437	0.113338	PC14G01627	PC7G02643	0.280972				PC14G01627	PC7G02643	0.280972
PC18G02283	PC6G00446	0.113267	PC2G00141	PC2G01275	0.280896				PC2G00141	PC2G01275	0.280896
PC12G03219	PC14G01102	0.113229	PC21G03266	PC6G03033	0.280889				PC21G03266	PC6G03033	0.280889
PC7G02634	PC7G03997	0.113217	PC14G01627	PC6G03033	0.280887				PC14G01627	PC6G03033	0.280887
PC10G03799	PC3G03414	0.113077	PC12G01703	PC3G01292	0.280861				PC12G01703	PC3G01292	0.280861
PC21G03158	PC7G01896	0.113056	PC3G01292	PC6G00573	0.280829				PC3G01292	PC6G00573	0.280829
PC21G01047	PC3G03414	0.112971	PC3G03888	PC7G02748	0.280812				PC3G03888	PC7G02748	0.280812
PC21G01620	PC2G00899	0.112958	PC12G03983	PC14G00779	0.280712				PC12G03983	PC14G00779	0.280712
PC2G00448	PC3G03371	0.11292	PC2G00141	PC3G01292	0.280684				PC2G00141	PC3G01292	0.280684
PC2G00027	PC6G00486	0.112699	PC12G03644	PC20G00663	0.28065				PC12G03644	PC20G00663	0.28065
PC12G03387	PC18G01249	0.112697	PC20G00663	PC7G02916	0.28061				PC20G00663	PC7G02916	0.28061
PC15G01964	PC21G00846	0.11261	PC2G02070	PC7G02749	0.280599				PC2G02070	PC7G02749	0.280599
PC18G02283	PC3G04067	0.112566	PC2G02070	PC7G02748	0.280564				PC2G02070	PC7G02748	0.280564
PC14G02833	PC7G03997	0.11255	PC14G01627	PC18G00556	0.280531				PC14G01627	PC18G00556	0.280531
PC6G00446	PC7G03722	0.112496	PC14G00739	PC20G00099	0.28033				PC14G00739	PC20G00099	0.28033
PC3G03645	PC6G00796	0.112393	PC12G03983	PC21G01213	0.280242				PC12G03983	PC21G01213	0.280242
PC14G00281	PC18G01249	0.112362	PC14G00739	PC3G01292	0.280222				PC14G00739	PC3G01292	0.280222
PC15G01390	PC6G00446	0.112346	PC20G01977	PC3G00939	0.280185				PC20G01977	PC3G00939	0.280185
PC10G01347	PC6G03196	0.112251	PC12G03420	PC7G02719	0.280007				PC12G03420	PC7G02719	0.280007
PC15G00503	PC3G00182	0.112237	PC21G02802	PC6G00638	0.279868				PC21G02802	PC6G00638	0.279868
PC20G00359	PC6G02390	0.112146	PC3G03888	PC7G02749	0.279792				PC3G03888	PC7G02749	0.279792
PC18G02284	PC20G01485	0.112129	PC12G03983	PC7G02643	0.279771				PC12G03983	PC7G02643	0.279771
PC3G03863	PC6G00796	0.112119	PC18G00347	PC18G01287	0.279732				PC18G00347	PC18G01287	0.279732
PC15G01186	PC18G00612	0.112033	PC18G00347	PC3G00939	0.279644				PC18G00347	PC3G00939	0.279644
PC20G00359	PC3G03863	0.11202	PC12G01693	PC12G01703	0.27951				PC12G01693	PC12G01703	0.27951
PC3G03810	PC6G00486	0.111952	PC21G03266	PC6G00336	0.279314				PC21G03266	PC6G00336	0.279314
PC15G01450	PC3G03863	0.111927	PC12G04383	PC2G03133	0.2793				PC12G04383	PC2G03133	0.2793
PC14G01102	PC3G03810	0.111807	PC12G01703	PC12G03644	0.279112				PC12G01703	PC12G03644	0.279112
PC15G01186	PC15G01449	0.111779	PC12G03420	PC6G00573	0.27904				PC12G03420	PC6G00573	0.27904
PC20G02061	PC3G00412	0.111693	PC12G01693	PC20G00663	0.278941				PC12G01693	PC20G00663	0.278941
PC12G03130	PC18G01249	0.111626	PC18G02403	PC7G02643	0.278907				PC18G02403	PC7G02643	0.278907
PC15G00513	PC18G01463	0.111597	PC12G01703	PC6G02363	0.278825				PC12G01703	PC6G02363	0.278825
PC12G03477	PC15G01449	0.111596	PC21G02802	PC3G00702	0.278814				PC21G02802	PC3G00702	0.278814
PC10G04212	PC6G00443	0.111568	PC21G02199	PC7G02749	0.278761				PC21G02199	PC7G02749	0.278761
PC12G03219	PC18G01249	0.111498	PC2G01275	PC6G00573	0.278572				PC2G01275	PC6G00573	0.278572
PC21G03233	PC3G03863	0.111373	PC12G03983	PC6G02363	0.278562				PC12G03983	PC6G02363	0.278562
PC10G04212	PC6G00796	0.111129	PC18G02403	PC2G00140	0.27848				PC18G02403	PC2G00140	0.27848
PC15G01449	PC3G02325	0.111116	PC21G02199	PC7G02748	0.278446				PC21G02199	PC7G02748	0.278446
PC14G00281	PC21G00846	0.111049	PC12G03983	PC20G00099	0.278428				PC12G03983	PC20G00099	0.278428
PC15G02030	PC18G01249	0.11102	PC3G03982	PC6G00336	0.278398				PC3G03982	PC6G00336	0.278398
PC18G02284	PC20G00359	0.11091	PC12G03983	PC7G02748	0.278354				PC12G03983	PC7G02748	0.278354
PC21G03158	PC3G02993	0.110888	PC12G01893	PC12G04383	0.278349				PC12G01893	PC12G04383	0.278349
PC18G02283	PC7G01896	0.110886	PC10G04216	PC3G00702	0.27826				PC10G04216	PC3G00702	0.27826
PC18G01463	PC3G02325	0.110884	PC12G03644	PC7G02719	0.278028				PC12G03644	PC7G02719	0.278028
PC10G00914	PC10G02852	0.110829	PC18G02403	PC21G01213	0.278021				PC18G02403	PC21G01213	0.278021
PC10G03799	PC14G00281	0.110828	PC12G03983	PC2G00141	0.27801				PC12G03983	PC2G00141	0.27801
PC21G00846	PC3G00182	0.11081	PC12G03983	PC7G02749	0.277903				PC12G03983	PC7G02749	0.277903
PC3G04067	PC7G03722	0.110789	PC18G00347	PC3G01292	0.277886				PC18G00347	PC3G01292	0.277886
PC12G01014	PC21G00846	0.110731	PC12G03644	PC18G00347	0.277883				PC12G03644	PC18G00347	0.277883
PC15G01450	PC7G03809	0.110729	PC12G03644	PC7G02748	0.277599				PC12G03644	PC7G02748	0.277599
PC15G01449	PC7G02099	0.110727	PC18G00556	PC21G02802	0.277593				PC18G00556	PC21G02802	0.277593
PC12G03477	PC7G01896	0.110663	PC18G00303	PC6G00638	0.277575				PC18G00303	PC6G00638	0.277575
PC10G04212	PC18G02283	0.1106	PC18G00245	PC2G02359	0.277551				PC18G00245	PC2G02359	0.277551
PC10G02144	PC3G00412	0.110579	PC12G03420	PC20G00663	0.277218				PC12G03420	PC20G00663	0.277218
PC18G00545	PC20G00359	0.110551	PC10G00377	PC14G00648	0.277203				PC10G00377	PC14G00648	0.277203
PC15G01449	PC20G01485	0.110505	PC12G03420	PC7G02643	0.276957				PC12G03420	PC7G02643	0.276957
PC6G00485	PC7G03722	0.110418	PC20G01977	PC3G01292	0.276897				PC20G01977	PC3G01292	0.276897
PC15G01449	PC7G03809	0.110397	PC14G01894	PC18G00556	0.276871				PC14G01894	PC18G00556	0.276871
PC6G00076	PC7G02099	0.110285	PC12G00358	PC3G01246	0.276802				PC12G00358	PC3G01246	0.276802
PC12G03477	PC6G00796	0.110081	PC21G03266	PC3G00702	0.276785				PC21G03266	PC3G00702	0.276785
PC18G01249	PC3G03645	0.110039	PC12G01703	PC12G03983	0.276624				PC12G01703	PC12G03983	0.276624
PC2G00192	PC7G02099	0.109951	PC14G01894	PC3G03982	0.27662				PC14G01894	PC3G03982	0.27662
PC21G01620	PC3G03414	0.109901	PC21G02199	PC7G02643	0.276606				PC21G02199	PC7G02643	0.276606
PC18G01463	PC3G01968	0.109901	PC21G02802	PC2G00029	0.276599				PC21G02802	PC2G00029	0.276599
PC3G03414	PC7G02099	0.109797	PC12G03644	PC7G02749	0.276497				PC12G03644	PC7G02749	0.276497
PC15G00503	PC7G01896	0.109633	PC21G02199	PC3G01141	0.276468				PC21G02199	PC3G01141	0.276468
PC20G00359	PC3G03645	0.1096	PC14G00648	PC3G03982	0.276441				PC14G00648	PC3G03982	0.276441
PC2G01108	PC3G02325	0.109584	PC21G02199	PC3G01138	0.276439				PC21G02199	PC3G01138	0.276439
PC2G00027	PC6G00438	0.109554	PC18G00245	PC6G00573	0.276404				PC18G00245	PC6G00573	0.276404
PC18G01249	PC18G01463	0.109545	PC12G01693	PC7G02748	0.276315				PC12G01693	PC7G02748	0.276315
PC20G02061	PC7G03346	0.10952	PC14G01894	PC21G02199	0.276285				PC14G01894	PC21G02199	0.276285
PC20G00359	PC2G01108	0.109456	PC21G02199	PC6G03033	0.27627				PC21G02199	PC6G03033	0.27627
PC6G00438	PC7G02634	0.109454	PC18G00245	PC18G00347	0.276225				PC18G00245	PC18G00347	0.276225
PC2G00548	PC7G01896	0.109365	PC20G00345	PC2G03133	0.276195				PC20G00345	PC2G03133	0.276195
PC21G01047	PC2G00861	0.109311	PC12G00358	PC14G00779	0.276177				PC12G00358	PC14G00779	0.276177
PC3G02993	PC7G03997	0.109302	PC20G00663	PC7G03726	0.276147				PC20G00663	PC7G03726	0.276147
PC18G00898	PC7G03997	0.109249	PC18G01287	PC6G00573	0.276111				PC18G01287	PC6G00573	0.276111
PC10G01892	PC3G03371	0.109171	PC10G04216	PC6G00573	0.276104				PC10G04216	PC6G00573	0.276104
PC12G02328	PC18G01463	0.109122	PC14G01894	PC6G00638	0.276104				PC14G01894	PC6G00638	0.276104
PC2G01108	PC6G00796	0.109078	PC20G01294	PC2G02070	0.275901				PC20G01294	PC2G02070	0.275901
PC12G03477	PC3G03414	0.109034	PC10G00377	PC6G00573	0.275855				PC10G00377	PC6G00573	0.275855
PC10G01347	PC6G00076	0.109003	PC14G00675	PC7G02643	0.275772				PC14G00675	PC7G02643	0.275772
PC15G01450	PC18G01451	0.108987	PC12G03420	PC20G01294	0.275751				PC12G03420	PC20G01294	0.275751
PC18G01249	PC7G03346	0.108948	PC20G01977	PC21G03266	0.275693				PC20G01977	PC21G03266	0.275693
PC10G00862	PC15G01450	0.108884	PC12G00111	PC21G02199	0.275685				PC12G00111	PC21G02199	0.275685
PC15G00513	PC3G03414	0.108875	PC12G04383	PC18G01287	0.275612				PC12G04383	PC18G01287	0.275612
PC12G01014	PC3G02993	0.108833	PC21G02281	PC6G00573	0.275561				PC21G02281	PC6G00573	0.275561
PC18G01463	PC6G00796	0.108791	PC12G04383	PC18G00303	0.275537				PC12G04383	PC18G00303	0.275537
PC12G03094	PC15G01390	0.108778	PC14G01627	PC2G00140	0.275385				PC14G01627	PC2G00140	0.275385
PC15G01390	PC15G01964	0.108728	PC6G02363	PC7G02748	0.275358				PC6G02363	PC7G02748	0.275358
PC21G01620	PC6G00437	0.108698	PC18G01287	PC20G00663	0.275354				PC18G01287	PC20G00663	0.275354
PC3G01968	PC3G03371	0.108696	PC21G02199	PC21G02802	0.275186				PC21G02199	PC21G02802	0.275186
PC14G00335	PC20G00359	0.108688	PC12G01693	PC7G02749	0.275041				PC12G01693	PC7G02749	0.275041
PC3G03645	PC7G01896	0.108686	PC18G00556	PC21G02199	0.274854				PC18G00556	PC21G02199	0.274854
PC10G02852	PC15G00054	0.108527	PC21G02199	PC6G00336	0.274692				PC21G02199	PC6G00336	0.274692
PC10G00862	PC7G03346	0.1085	PC14G01627	PC15G01467	0.274677				PC14G01627	PC15G01467	0.274677
PC20G02061	PC21G00846	0.108396	PC18G00556	PC6G00573	0.274618				PC18G00556	PC6G00573	0.274618
PC15G01449	PC2G02449	0.108385	PC14G00606	PC14G02599	0.274603				PC14G00606	PC14G02599	0.274603
PC21G00846	PC6G00437	0.108376	PC12G01693	PC7G02719	0.274549				PC12G01693	PC7G02719	0.274549
PC15G01450	PC21G03158	0.108333	PC14G01894	PC3G00702	0.274435				PC14G01894	PC3G00702	0.274435
PC12G03477	PC3G03863	0.108294	PC20G00663	PC21G02281	0.274414				PC20G00663	PC21G02281	0.274414
PC10G03799	PC7G03722	0.108135	PC10G00377	PC12G01893	0.274374				PC10G00377	PC12G01893	0.274374
PC20G01485	PC20G02061	0.108092	PC10G03328	PC3G01141	0.274323				PC10G03328	PC3G01141	0.274323
PC10G02144	PC6G00076	0.10809	PC18G01287	PC2G02359	0.2743				PC18G01287	PC2G02359	0.2743
PC2G01108	PC7G03722	0.10808	PC10G03328	PC3G01138	0.274272				PC10G03328	PC3G01138	0.274272
PC6G00796	PC7G02634	0.107955	PC12G01200	PC3G01292	0.274251				PC12G01200	PC3G01292	0.274251
PC21G01620	PC7G03722	0.107952	PC12G01703	PC21G02199	0.274205				PC12G01703	PC21G02199	0.274205
PC10G00862	PC3G00182	0.107911	PC10G00377	PC2G03133	0.274138				PC10G00377	PC2G03133	0.274138
PC3G01968	PC3G02325	0.107906	PC14G00675	PC15G01467	0.274134				PC14G00675	PC15G01467	0.274134
PC6G00443	PC6G00485	0.107866	PC12G01200	PC6G00336	0.274026				PC12G01200	PC6G00336	0.274026
PC10G02831	PC3G02993	0.107856	PC14G00779	PC21G02802	0.273907				PC14G00779	PC21G02802	0.273907
PC18G00545	PC3G03863	0.107799	PC6G02363	PC7G02749	0.273856				PC6G02363	PC7G02749	0.273856
PC12G02328	PC3G03371	0.10773	PC14G02599	PC21G02802	0.273849				PC14G02599	PC21G02802	0.273849
PC12G02328	PC3G03645	0.10768	PC15G01467	PC3G01994	0.273812				PC15G01467	PC3G01994	0.273812
PC15G01450	PC6G00076	0.107669	PC10G03328	PC12G01200	0.2738				PC10G03328	PC12G01200	0.2738
PC21G01620	PC3G01968	0.107574	PC14G00675	PC20G01294	0.273781				PC14G00675	PC20G01294	0.273781
PC20G01485	PC7G01896	0.107543	PC20G00663	PC2G01275	0.27378				PC20G00663	PC2G01275	0.27378
PC10G04212	PC3G00412	0.107467	PC14G00648	PC6G00573	0.273696				PC14G00648	PC6G00573	0.273696
PC15G00513	PC18G01451	0.107442	PC21G02199	PC2G02359	0.273658				PC21G02199	PC2G02359	0.273658
PC14G00335	PC7G03809	0.107385	PC3G01246	PC3G01292	0.273589				PC3G01246	PC3G01292	0.273589
PC10G00914	PC15G01390	0.107348	PC3G01246	PC3G03888	0.273567				PC3G01246	PC3G03888	0.273567
PC18G00898	PC7G03809	0.107314	PC14G00648	PC18G00347	0.27344				PC14G00648	PC18G00347	0.27344
PC18G02283	PC3G03810	0.107222	PC2G01275	PC6G00638	0.273425				PC2G01275	PC6G00638	0.273425
PC12G01014	PC18G00545	0.107195	PC10G00377	PC2G01275	0.273416				PC10G00377	PC2G01275	0.273416
PC10G02144	PC2G00548	0.107191	PC10G00377	PC3G00939	0.273347				PC10G00377	PC3G00939	0.273347
PC6G00796	PC6G02390	0.10716	PC21G02802	PC3G01138	0.273302				PC21G02802	PC3G01138	0.273302
PC12G02328	PC15G01450	0.107059	PC21G02802	PC3G01141	0.273244				PC21G02802	PC3G01141	0.273244
PC21G01047	PC6G00443	0.107035	PC14G01894	PC14G02599	0.273236				PC14G01894	PC14G02599	0.273236
PC10G04212	PC20G00359	0.107027	PC18G00556	PC20G01977	0.273221				PC18G00556	PC20G01977	0.273221
PC2G00899	PC3G03371	0.107022	PC12G01703	PC12G03420	0.272991				PC12G01703	PC12G03420	0.272991
PC21G01620	PC7G01896	0.106948	PC18G00556	PC3G03888	0.272982				PC18G00556	PC3G03888	0.272982
PC14G00335	PC14G01102	0.106888	PC3G01246	PC3G01994	0.272963				PC3G01246	PC3G01994	0.272963
PC10G01347	PC7G03809	0.10687	PC12G01703	PC3G01994	0.272926				PC12G01703	PC3G01994	0.272926
PC18G01249	PC6G00446	0.106839	PC18G00556	PC3G01292	0.272871				PC18G00556	PC3G01292	0.272871
PC10G01892	PC21G01047	0.106814	PC15G01467	PC18G02403	0.27278				PC15G01467	PC18G02403	0.27278
PC10G02144	PC15G00503	0.106766	PC14G00648	PC2G02359	0.272776				PC14G00648	PC2G02359	0.272776
PC18G01451	PC7G01896	0.106754	PC14G00739	PC20G00345	0.27271				PC14G00739	PC20G00345	0.27271
PC2G01108	PC6G00443	0.106729	PC12G00358	PC2G00029	0.27257				PC12G00358	PC2G00029	0.27257
PC3G00182	PC3G03645	0.106723	PC18G00303	PC18G00556	0.272499				PC18G00303	PC18G00556	0.272499
PC10G04340	PC6G00796	0.106687	PC12G03420	PC3G01246	0.272441				PC12G03420	PC3G01246	0.272441
PC10G02831	PC18G02283	0.106618	PC14G00739	PC21G03266	0.272423				PC14G00739	PC21G03266	0.272423
PC2G00548	PC3G02325	0.106529	PC18G00245	PC3G03982	0.272418				PC18G00245	PC3G03982	0.272418
PC14G02833	PC18G01249	0.106524	PC6G02363	PC6G03033	0.272411				PC6G02363	PC6G03033	0.272411
PC10G03350	PC20G02061	0.106488	PC12G03983	PC18G00347	0.272342				PC12G03983	PC18G00347	0.272342
PC3G00412	PC6G00438	0.106455	PC18G00556	PC18G01287	0.272297				PC18G00556	PC18G01287	0.272297
PC3G02993	PC6G00446	0.106447	PC18G00245	PC3G00702	0.272296				PC18G00245	PC3G00702	0.272296
PC12G03219	PC6G00076	0.106365	PC14G00648	PC18G00556	0.272287				PC14G00648	PC18G00556	0.272287
PC18G01463	PC20G00869	0.106329	PC12G04383	PC3G00621	0.272199				PC12G04383	PC3G00621	0.272199
PC10G02144	PC18G00545	0.106289	PC12G03983	PC2G00029	0.272188				PC12G03983	PC2G00029	0.272188
PC6G00437	PC6G03196	0.106273	PC10G03328	PC12G00518	0.272167				PC10G03328	PC12G00518	0.272167
PC18G01451	PC3G00182	0.106262	PC14G00606	PC7G02643	0.272076				PC14G00606	PC7G02643	0.272076
PC21G03174	PC3G00182	0.10626	PC14G00606	PC21G01213	0.272063				PC14G00606	PC21G01213	0.272063
PC15G01964	PC7G02099	0.106152	PC12G03983	PC20G01977	0.272027				PC12G03983	PC20G01977	0.272027
PC3G02993	PC7G01896	0.106093	PC20G00099	PC3G00621	0.271968				PC20G00099	PC3G00621	0.271968
PC15G01450	PC2G01108	0.106046	PC18G00303	PC20G01977	0.271941				PC18G00303	PC20G01977	0.271941
PC10G01892	PC3G00182	0.105967	PC12G03644	PC18G00556	0.271889				PC12G03644	PC18G00556	0.271889
PC20G02061	PC3G02993	0.10594	PC12G00518	PC12G01200	0.271874				PC12G00518	PC12G01200	0.271874
PC12G01014	PC7G03346	0.105909	PC12G03983	PC3G01141	0.271608				PC12G03983	PC3G01141	0.271608
PC12G03387	PC6G00666	0.105789	PC21G03266	PC2G03133	0.271554				PC21G03266	PC2G03133	0.271554
PC21G00628	PC7G02634	0.105755	PC10G03035	PC2G01508	0.271393				PC10G03035	PC2G01508	0.271393
PC10G02852	PC12G03387	0.105654	PC7G01316	PC7G02719	0.271392				PC7G01316	PC7G02719	0.271392
PC3G02325	PC6G00438	0.105623	PC12G01703	PC14G00675	0.271381				PC12G01703	PC14G00675	0.271381
PC2G00861	PC3G03371	0.105563	PC18G00245	PC20G00345	0.271368				PC18G00245	PC20G00345	0.271368
PC10G02831	PC20G02061	0.105548	PC6G00336	PC6G01126	0.271352				PC6G00336	PC6G01126	0.271352
PC10G02144	PC14G00335	0.105538	PC12G03983	PC3G01138	0.271315				PC12G03983	PC3G01138	0.271315
PC18G01451	PC6G03083	0.105526	PC6G02363	PC7G02719	0.271278				PC6G02363	PC7G02719	0.271278
PC3G00412	PC3G02325	0.105484	PC2G01508	PC3G01141	0.271253				PC2G01508	PC3G01141	0.271253
PC10G04212	PC12G03130	0.105413	PC10G00377	PC20G01977	0.27115				PC10G00377	PC20G01977	0.27115
PC6G00164	PC6G02390	0.105412	PC18G00303	PC2G02359	0.271082				PC18G00303	PC2G02359	0.271082
PC18G01249	PC3G04067	0.105157	PC10G03035	PC12G01893	0.270956				PC10G03035	PC12G01893	0.270956
PC15G01450	PC3G03371	0.105069	PC3G01994	PC7G02643	0.270915				PC3G01994	PC7G02643	0.270915
PC15G00513	PC3G03371	0.10503	PC20G00345	PC21G02199	0.270888				PC20G00345	PC21G02199	0.270888
PC6G00076	PC6G03196	0.104991	PC12G03420	PC7G02748	0.270886				PC12G03420	PC7G02748	0.270886
PC3G03645	PC7G03809	0.104984	PC12G00111	PC2G00141	0.270885				PC12G00111	PC2G00141	0.270885
PC2G00192	PC6G00443	0.104968	PC2G01508	PC3G01138	0.270878				PC2G01508	PC3G01138	0.270878
PC21G03158	PC6G03083	0.104853	PC18G00347	PC2G01275	0.270687				PC18G00347	PC2G01275	0.270687
PC18G00898	PC6G00486	0.104808	PC12G01703	PC14G01627	0.270664				PC12G01703	PC14G01627	0.270664
PC15G00054	PC2G00027	0.104751	PC12G00358	PC18G00347	0.270645				PC12G00358	PC18G00347	0.270645
PC12G03477	PC18G00545	0.104749	PC3G00621	PC3G03982	0.270578				PC3G00621	PC3G03982	0.270578
PC10G03102	PC15G01964	0.104707	PC12G03420	PC7G02749	0.270559				PC12G03420	PC7G02749	0.270559
PC3G00412	PC6G00796	0.104668	PC18G00245	PC21G03266	0.270539				PC18G00245	PC21G03266	0.270539
PC20G02061	PC6G00796	0.104665	PC2G03133	PC3G03982	0.270466				PC2G03133	PC3G03982	0.270466
PC3G03645	PC6G00437	0.104614	PC14G01627	PC6G00638	0.27035				PC14G01627	PC6G00638	0.27035
PC2G00027	PC7G03722	0.104593	PC12G01200	PC12G01893	0.270318				PC12G01200	PC12G01893	0.270318
PC15G02030	PC6G00666	0.104579	PC12G00111	PC21G02802	0.270216				PC12G00111	PC21G02802	0.270216
PC12G03477	PC15G01450	0.104499	PC14G01894	PC2G00029	0.270075				PC14G01894	PC2G00029	0.270075
PC15G01450	PC18G00545	0.104492	PC20G00663	PC7G03725	0.270064				PC20G00663	PC7G03725	0.270064
PC10G00862	PC20G01485	0.104412	PC14G00779	PC14G01894	0.270062				PC14G00779	PC14G01894	0.270062
PC10G02144	PC10G02831	0.104397	PC10G03328	PC3G01246	0.270062				PC10G03328	PC3G01246	0.270062
PC21G00846	PC6G03196	0.104352	PC14G01627	PC2G00141	0.269973				PC14G01627	PC2G00141	0.269973
PC10G04212	PC2G00192	0.104346	PC12G03983	PC12G04383	0.269938				PC12G03983	PC12G04383	0.269938
PC18G02283	PC7G03809	0.104318	PC14G02599	PC6G01126	0.269933				PC14G02599	PC6G01126	0.269933
PC18G00612	PC18G01451	0.104257	PC14G02599	PC3G01662	0.269885				PC14G02599	PC3G01662	0.269885
PC10G03799	PC3G03810	0.104204	PC14G01627	PC7G02748	0.269862				PC14G01627	PC7G02748	0.269862
PC14G01102	PC3G02325	0.104093	PC20G00099	PC6G01126	0.269776				PC20G00099	PC6G01126	0.269776
PC10G02852	PC15G02030	0.104066	PC20G01977	PC6G02363	0.269702				PC20G01977	PC6G02363	0.269702
PC2G00192	PC7G01896	0.103944	PC12G01703	PC18G02403	0.269633				PC12G01703	PC18G02403	0.269633
PC6G00485	PC6G00796	0.103889	PC12G00111	PC2G00140	0.269617				PC12G00111	PC2G00140	0.269617
PC10G01892	PC6G00666	0.103833	PC10G03035	PC12G03983	0.269584				PC10G03035	PC12G03983	0.269584
PC10G01892	PC10G02852	0.103771	PC21G01213	PC3G01994	0.26951				PC21G01213	PC3G01994	0.26951
PC14G01154	PC6G00164	0.103749	PC14G00648	PC18G01287	0.269422				PC14G00648	PC18G01287	0.269422
PC20G00869	PC3G03371	0.103746	PC3G01292	PC6G00336	0.269336				PC3G01292	PC6G00336	0.269336
PC15G01449	PC15G01964	0.103742	PC12G03644	PC20G01977	0.269199				PC12G03644	PC20G01977	0.269199
PC18G01463	PC6G03083	0.103723	PC15G01017	PC3G01138	0.269184				PC15G01017	PC3G01138	0.269184
PC3G02325	PC6G00486	0.103704	PC15G01017	PC2G00029	0.269176				PC15G01017	PC2G00029	0.269176
PC12G03477	PC20G01485	0.103628	PC21G02281	PC3G03982	0.269174				PC21G02281	PC3G03982	0.269174
PC14G00335	PC3G02325	0.103585	PC14G01627	PC7G02749	0.269141				PC14G01627	PC7G02749	0.269141
PC21G03174	PC3G02325	0.103559	PC3G01292	PC3G03982	0.269047				PC3G01292	PC3G03982	0.269047
PC21G03174	PC3G03371	0.103558	PC15G01017	PC3G01141	0.269013				PC15G01017	PC3G01141	0.269013
PC12G03219	PC6G00437	0.103386	PC3G01662	PC7G02643	0.26896				PC3G01662	PC7G02643	0.26896
PC10G02144	PC6G03196	0.10328	PC12G03644	PC6G00573	0.268925				PC12G03644	PC6G00573	0.268925
PC14G02833	PC21G00846	0.103227	PC6G00573	PC7G01316	0.268858				PC6G00573	PC7G01316	0.268858
PC3G03371	PC7G01896	0.103226	PC12G00111	PC20G00345	0.268834				PC12G00111	PC20G00345	0.268834
PC15G01450	PC6G02390	0.103201	PC2G03133	PC6G03033	0.26882				PC2G03133	PC6G03033	0.26882
PC14G02499	PC3G01968	0.103199	PC10G03328	PC2G00029	0.268703				PC10G03328	PC2G00029	0.268703
PC18G02284	PC7G01896	0.103178	PC12G01693	PC18G00347	0.268674				PC12G01693	PC18G00347	0.268674
PC21G03158	PC3G00158	0.103106	PC10G03328	PC15G01467	0.268619				PC10G03328	PC15G01467	0.268619
PC3G03371	PC3G03810	0.10309	PC12G03644	PC6G03033	0.268606				PC12G03644	PC6G03033	0.268606
PC12G03130	PC15G01186	0.103032	PC21G02802	PC7G02643	0.268542				PC21G02802	PC7G02643	0.268542
PC7G01896	PC7G03809	0.103032	PC14G00675	PC7G02748	0.26853				PC14G00675	PC7G02748	0.26853
PC10G00862	PC10G03350	0.103025	PC10G03035	PC12G00111	0.268511				PC10G03035	PC12G00111	0.268511
PC12G03219	PC6G00796	0.102968	PC10G03035	PC10G03328	0.268379				PC10G03035	PC10G03328	0.268379
PC3G02993	PC3G03863	0.102925	PC14G00675	PC7G02749	0.268348				PC14G00675	PC7G02749	0.268348
PC14G00282	PC6G00443	0.102907	PC18G00245	PC18G00556	0.268303				PC18G00245	PC18G00556	0.268303
PC12G02328	PC7G01896	0.102876	PC20G01294	PC6G01126	0.268275				PC20G01294	PC6G01126	0.268275
PC18G01249	PC3G03810	0.102857	PC18G00556	PC18G02403	0.268259				PC18G00556	PC18G02403	0.268259
PC6G00435	PC7G03809	0.102837	PC3G01994	PC7G02749	0.26819				PC3G01994	PC7G02749	0.26819
PC15G01449	PC2G00192	0.102776	PC10G03328	PC12G01703	0.268183				PC10G03328	PC12G01703	0.268183
PC12G02328	PC20G00359	0.102773	PC3G01994	PC7G02748	0.268174				PC3G01994	PC7G02748	0.268174
PC15G01450	PC18G01463	0.10277	PC14G02599	PC3G01994	0.268135				PC14G02599	PC3G01994	0.268135
PC12G02328	PC7G03809	0.102735	PC20G01294	PC21G02802	0.26808				PC20G01294	PC21G02802	0.26808
PC12G02328	PC21G03158	0.102715	PC12G03983	PC18G00556	0.267986				PC12G03983	PC18G00556	0.267986
PC21G00846	PC7G02099	0.102706	PC12G01893	PC3G01141	0.267934				PC12G01893	PC3G01141	0.267934
PC21G03174	PC6G00796	0.102641	PC14G01627	PC18G00347	0.267874				PC14G01627	PC18G00347	0.267874
PC10G03350	PC18G01249	0.102633	PC21G01213	PC6G01126	0.267817				PC21G01213	PC6G01126	0.267817
PC10G03799	PC3G00182	0.102627	PC20G01294	PC2G00284	0.267797				PC20G01294	PC2G00284	0.267797
PC10G03350	PC12G01014	0.102618	PC14G00779	PC3G00939	0.267792				PC14G00779	PC3G00939	0.267792
PC14G02499	PC3G00182	0.102598	PC14G00606	PC7G02748	0.267688				PC14G00606	PC7G02748	0.267688
PC10G02831	PC18G02284	0.102562	PC12G01893	PC14G00779	0.267662				PC12G01893	PC14G00779	0.267662
PC15G01450	PC2G00548	0.102499	PC21G01213	PC7G03725	0.267639				PC21G01213	PC7G03725	0.267639
PC2G00899	PC6G02390	0.102454	PC12G03644	PC3G01246	0.267618				PC12G03644	PC3G01246	0.267618
PC12G02328	PC15G01449	0.102435	PC14G00648	PC20G00663	0.267584				PC14G00648	PC20G00663	0.267584
PC15G00194	PC6G00438	0.102386	PC2G00140	PC2G00284	0.267568				PC2G00140	PC2G00284	0.267568
PC14G00335	PC6G00486	0.102346	PC2G01508	PC3G01246	0.267549				PC2G01508	PC3G01246	0.267549
PC15G01450	PC21G01620	0.102302	PC12G01693	PC18G00556	0.267527				PC12G01693	PC18G00556	0.267527
PC10G01892	PC12G03477	0.102275	PC12G03983	PC15G01467	0.267509				PC12G03983	PC15G01467	0.267509
PC18G00545	PC2G00027	0.102203	PC10G03328	PC12G04383	0.267479				PC10G03328	PC12G04383	0.267479
PC12G03477	PC3G00182	0.102158	PC14G01894	PC20G01294	0.267478				PC14G01894	PC20G01294	0.267478
PC18G01451	PC20G00869	0.102157	PC12G01893	PC3G01138	0.267439				PC12G01893	PC3G01138	0.267439
PC10G01347	PC2G00448	0.102133	PC18G00556	PC3G00939	0.267424				PC18G00556	PC3G00939	0.267424
PC20G00869	PC6G00443	0.102103	PC3G01662	PC6G00638	0.267408				PC3G01662	PC6G00638	0.267408
PC15G01964	PC3G03371	0.102014	PC6G01126	PC7G02643	0.267403				PC6G01126	PC7G02643	0.267403
PC15G00513	PC2G02449	0.102002	PC2G02070	PC3G01141	0.267339				PC2G02070	PC3G01141	0.267339
PC18G00897	PC2G00448	0.101998	PC12G03644	PC2G02359	0.267336				PC12G03644	PC2G02359	0.267336
PC6G00435	PC6G00443	0.101994	PC21G01213	PC21G02802	0.267321				PC21G01213	PC21G02802	0.267321
PC10G01347	PC6G00437	0.101964	PC2G02070	PC3G01138	0.267319				PC2G02070	PC3G01138	0.267319
PC2G00448	PC6G00076	0.101961	PC2G00029	PC2G02070	0.267292				PC2G00029	PC2G02070	0.267292
PC3G03810	PC6G00796	0.101955	PC20G00099	PC21G02199	0.267259				PC20G00099	PC21G02199	0.267259
PC21G03174	PC3G03414	0.101872	PC14G02599	PC2G00284	0.267204				PC14G02599	PC2G00284	0.267204
PC10G02831	PC7G01896	0.101846	PC6G01126	PC7G02719	0.267142				PC6G01126	PC7G02719	0.267142
PC2G00548	PC7G03722	0.101806	PC18G02403	PC7G02748	0.267128				PC18G02403	PC7G02748	0.267128
PC14G01154	PC18G01249	0.101719	PC14G00779	PC2G01508	0.267102				PC14G00779	PC2G01508	0.267102
PC10G00862	PC12G03477	0.101714	PC21G02802	PC7G02749	0.267096				PC21G02802	PC7G02749	0.267096
PC10G00862	PC7G02099	0.101713	PC14G00648	PC14G00739	0.26707				PC14G00648	PC14G00739	0.26707
PC14G02499	PC18G00545	0.101674	PC14G02599	PC21G02199	0.267061				PC14G02599	PC21G02199	0.267061
PC2G00548	PC3G00412	0.101653	PC14G02599	PC7G03725	0.266996				PC14G02599	PC7G03725	0.266996
PC21G00846	PC7G03809	0.101539	PC12G00111	PC12G04383	0.266944				PC12G00111	PC12G04383	0.266944
PC12G03094	PC14G02833	0.101397	PC18G02403	PC2G00141	0.266878				PC18G02403	PC2G00141	0.266878
PC14G02499	PC21G03174	0.101389	PC12G00518	PC2G03133	0.266867				PC12G00518	PC2G03133	0.266867
PC2G00192	PC3G04067	0.101318	PC12G01693	PC3G01246	0.266844				PC12G01693	PC3G01246	0.266844
PC3G00412	PC6G00443	0.101296	PC14G00648	PC3G00702	0.266815				PC14G00648	PC3G00702	0.266815
PC21G00846	PC3G03810	0.101202	PC12G01693	PC6G00573	0.266721				PC12G01693	PC6G00573	0.266721
PC20G00359	PC3G00412	0.101188	PC12G00358	PC2G00140	0.266699				PC12G00358	PC2G00140	0.266699
PC3G00182	PC3G00412	0.101164	PC10G03328	PC7G02643	0.266624				PC10G03328	PC7G02643	0.266624
PC12G03477	PC14G01102	0.101143	PC12G00358	PC2G02359	0.26651				PC12G00358	PC2G02359	0.26651
PC21G03233	PC6G00438	0.101109	PC14G00779	PC15G01017	0.26647				PC14G00779	PC15G01017	0.26647
PC3G03414	PC7G03997	0.101041	PC14G00606	PC7G02749	0.266411				PC14G00606	PC7G02749	0.266411
PC10G03799	PC18G02283	0.100936	PC21G01213	PC3G01662	0.266407				PC21G01213	PC3G01662	0.266407
PC12G03094	PC7G03809	0.100923	PC21G01213	PC7G01316	0.266314				PC21G01213	PC7G01316	0.266314
PC20G01485	PC7G02099	0.100788	PC21G01213	PC7G03726	0.266258				PC21G01213	PC7G03726	0.266258
PC2G00027	PC3G02993	0.100753	PC21G02802	PC7G02748	0.266191				PC21G02802	PC7G02748	0.266191
PC18G00612	PC18G01463	0.100705	PC2G00029	PC2G01508	0.266175				PC2G00029	PC2G01508	0.266175
PC10G02144	PC12G03477	0.100693	PC18G00245	PC20G00663	0.26617				PC18G00245	PC20G00663	0.26617
PC18G01451	PC7G03722	0.100674	PC12G03420	PC20G01977	0.266163				PC12G03420	PC20G01977	0.266163
PC15G01390	PC6G00796	0.100591	PC14G01894	PC3G01141	0.266088				PC14G01894	PC3G01141	0.266088
PC3G02325	PC3G03863	0.100583	PC14G00606	PC20G01294	0.266055				PC14G00606	PC20G01294	0.266055
PC2G00899	PC3G02325	0.100571	PC14G01894	PC3G01138	0.266055				PC14G01894	PC3G01138	0.266055
PC12G03477	PC7G02099	0.100566	PC18G02403	PC7G02749	0.266054				PC18G02403	PC7G02749	0.266054
PC10G03799	PC12G03094	0.100493	PC12G01703	PC14G00606	0.266048				PC12G01703	PC14G00606	0.266048
PC10G02852	PC2G00861	0.100474	PC14G01894	PC21G01213	0.266008				PC14G01894	PC21G01213	0.266008
PC14G02833	PC6G00437	0.100449	PC12G01893	PC18G00556	0.26599				PC12G01893	PC18G00556	0.26599
PC14G00281	PC3G03371	0.100415	PC12G03983	PC3G01246	0.265986				PC12G03983	PC3G01246	0.265986
PC10G04340	PC3G02325	0.100356	PC14G01894	PC7G02643	0.265911				PC14G01894	PC7G02643	0.265911
PC12G03130	PC7G03722	0.100276	PC6G01126	PC7G02748	0.265904				PC6G01126	PC7G02748	0.265904
PC6G02390	PC7G03809	0.100175	PC12G00358	PC3G01141	0.265893				PC12G00358	PC3G01141	0.265893
PC14G00281	PC6G00076	0.100161	PC12G01893	PC2G00029	0.265878				PC12G01893	PC2G00029	0.265878
PC15G01964	PC6G00435	0.100141	PC12G00518	PC3G01292	0.265844				PC12G00518	PC3G01292	0.265844
PC15G01186	PC6G03083	0.100083	PC12G00358	PC3G01138	0.26578				PC12G00358	PC3G01138	0.26578
PC6G00437	PC7G02099	0.100047	PC2G00029	PC3G00939	0.265779				PC2G00029	PC3G00939	0.265779
PC15G01450	PC3G03645	0.100046	PC10G03328	PC21G01213	0.265751				PC10G03328	PC21G01213	0.265751
			PC20G00663	PC2G01508	0.26574				PC20G00663	PC2G01508	0.26574
			PC20G00345	PC6G01126	0.2657				PC20G00345	PC6G01126	0.2657
			PC20G00345	PC2G01508	0.265663				PC20G00345	PC2G01508	0.265663
			PC12G02871	PC14G02599	0.265609				PC12G02871	PC14G02599	0.265609
			PC10G03328	PC14G00779	0.265608				PC10G03328	PC14G00779	0.265608
			PC2G02070	PC7G02719	0.265579				PC2G02070	PC7G02719	0.265579
			PC14G00779	PC2G02070	0.265534				PC14G00779	PC2G02070	0.265534
			PC14G02599	PC7G03726	0.265521				PC14G02599	PC7G03726	0.265521
			PC18G00347	PC21G02199	0.2653				PC18G00347	PC21G02199	0.2653
			PC3G01662	PC7G02748	0.265254				PC3G01662	PC7G02748	0.265254
			PC2G01508	PC7G02749	0.265199				PC2G01508	PC7G02749	0.265199
			PC6G01126	PC7G02749	0.265165				PC6G01126	PC7G02749	0.265165
			PC6G00573	PC6G02363	0.265116				PC6G00573	PC6G02363	0.265116
			PC15G01017	PC2G00140	0.26509				PC15G01017	PC2G00140	0.26509
			PC14G02599	PC14G02811	0.265054				PC14G02599	PC14G02811	0.265054
			PC18G01287	PC3G00702	0.26498				PC18G01287	PC3G00702	0.26498
			PC12G01893	PC20G00345	0.264927				PC12G01893	PC20G00345	0.264927
			PC2G01508	PC7G02748	0.264898				PC2G01508	PC7G02748	0.264898
			PC12G01703	PC3G01662	0.264845				PC12G01703	PC3G01662	0.264845
			PC3G00939	PC3G01141	0.264828				PC3G00939	PC3G01141	0.264828
			PC10G03328	PC14G02599	0.264797				PC10G03328	PC14G02599	0.264797
			PC12G01703	PC2G01508	0.26477				PC12G01703	PC2G01508	0.26477
			PC10G00377	PC15G01017	0.264751				PC10G00377	PC15G01017	0.264751
			PC3G01662	PC7G02749	0.264587				PC3G01662	PC7G02749	0.264587
			PC10G00377	PC3G03888	0.264543				PC10G00377	PC3G03888	0.264543
			PC10G04216	PC20G01977	0.264533				PC10G04216	PC20G01977	0.264533
			PC3G00939	PC3G01138	0.264527				PC3G00939	PC3G01138	0.264527
			PC14G00779	PC6G01126	0.264328				PC14G00779	PC6G01126	0.264328
			PC21G02199	PC3G01246	0.264327				PC21G02199	PC3G01246	0.264327
			PC12G03420	PC2G00140	0.264309				PC12G03420	PC2G00140	0.264309
			PC15G01467	PC3G01662	0.264238				PC15G01467	PC3G01662	0.264238
			PC6G00573	PC7G02916	0.264231				PC6G00573	PC7G02916	0.264231
			PC12G03420	PC18G00347	0.26419				PC12G03420	PC18G00347	0.26419
			PC14G01894	PC18G00347	0.264153				PC14G01894	PC18G00347	0.264153
			PC20G01294	PC21G02199	0.264045				PC20G01294	PC21G02199	0.264045
			PC18G00556	PC2G01275	0.264023				PC18G00556	PC2G01275	0.264023
			PC21G01213	PC21G02199	0.264018				PC21G01213	PC21G02199	0.264018
			PC12G02871	PC20G01294	0.263979				PC12G02871	PC20G01294	0.263979
			PC10G04216	PC3G01292	0.263979				PC10G04216	PC3G01292	0.263979
			PC2G00140	PC6G01126	0.263803				PC2G00140	PC6G01126	0.263803
			PC12G00111	PC14G01894	0.263651				PC12G00111	PC14G01894	0.263651
			PC15G01017	PC6G00638	0.263609				PC15G01017	PC6G00638	0.263609
			PC12G03644	PC6G00638	0.263573				PC12G03644	PC6G00638	0.263573
			PC2G03133	PC6G00336	0.26354				PC2G03133	PC6G00336	0.26354
			PC10G03328	PC7G02748	0.263536				PC10G03328	PC7G02748	0.263536
			PC10G00377	PC12G03420	0.263534				PC10G00377	PC12G03420	0.263534
			PC20G01977	PC7G02916	0.263518				PC20G01977	PC7G02916	0.263518
			PC15G01017	PC7G02719	0.263514				PC15G01017	PC7G02719	0.263514
			PC14G00675	PC3G01246	0.263487				PC14G00675	PC3G01246	0.263487
			PC10G00377	PC18G00556	0.263476				PC10G00377	PC18G00556	0.263476
			PC10G03328	PC7G02749	0.26343				PC10G03328	PC7G02749	0.26343
			PC2G00141	PC2G02070	0.263393				PC2G00141	PC2G02070	0.263393
			PC18G00347	PC21G02802	0.263258				PC18G00347	PC21G02802	0.263258
			PC10G00358	PC2G00140	0.263251				PC10G00358	PC2G00140	0.263251
			PC14G02599	PC7G01316	0.263214				PC14G02599	PC7G01316	0.263214
			PC7G02719	PC7G02916	0.263086				PC7G02719	PC7G02916	0.263086
			PC12G00358	PC2G00141	0.263073				PC12G00358	PC2G00141	0.263073
			PC12G00111	PC12G01200	0.263011				PC12G00111	PC12G01200	0.263011
			PC7G02719	PC7G03726	0.262992				PC7G02719	PC7G03726	0.262992
			PC14G00606	PC15G01467	0.262933				PC14G00606	PC15G01467	0.262933
			PC12G01703	PC6G01126	0.262926				PC12G01703	PC6G01126	0.262926
			PC20G01977	PC7G01316	0.262848				PC20G01977	PC7G01316	0.262848
			PC15G01017	PC2G02359	0.262656				PC15G01017	PC2G02359	0.262656
			PC12G03983	PC7G02719	0.262641				PC12G03983	PC7G02719	0.262641
			PC14G02599	PC2G01508	0.262593				PC14G02599	PC2G01508	0.262593
			PC10G04216	PC20G00099	0.262588				PC10G04216	PC20G00099	0.262588
			PC3G01292	PC6G01126	0.262557				PC3G01292	PC6G01126	0.262557
			PC12G00111	PC7G02719	0.262534				PC12G00111	PC7G02719	0.262534
			PC21G01213	PC2G01508	0.262508				PC21G01213	PC2G01508	0.262508
			PC2G01275	PC2G02359	0.262434				PC2G01275	PC2G02359	0.262434
			PC18G01287	PC21G03266	0.262385				PC18G01287	PC21G03266	0.262385
			PC12G03420	PC2G00141	0.262324				PC12G03420	PC2G00141	0.262324
			PC21G02281	PC6G00336	0.262235				PC21G02281	PC6G00336	0.262235
			PC18G00245	PC6G03033	0.262232				PC18G00245	PC6G03033	0.262232
			PC20G01977	PC2G03133	0.262194				PC20G01977	PC2G03133	0.262194
			PC20G00663	PC6G03033	0.262078				PC20G00663	PC6G03033	0.262078
			PC20G00099	PC3G01292	0.262076				PC20G00099	PC3G01292	0.262076
			PC3G03888	PC6G00638	0.262018				PC3G03888	PC6G00638	0.262018
			PC2G02070	PC6G00638	0.262008				PC2G02070	PC6G00638	0.262008
			PC14G01894	PC7G02749	0.261965				PC14G01894	PC7G02749	0.261965
			PC14G00648	PC21G03266	0.261894				PC14G00648	PC21G03266	0.261894
			PC14G00739	PC6G00336	0.26187				PC14G00739	PC6G00336	0.26187
			PC12G01703	PC21G02802	0.261865				PC12G01703	PC21G02802	0.261865
			PC12G01893	PC6G00638	0.261791				PC12G01893	PC6G00638	0.261791
			PC14G02811	PC21G01213	0.261726				PC14G02811	PC21G01213	0.261726
			PC12G01703	PC14G01828	0.261612				PC12G01703	PC14G01828	0.261612
			PC12G01693	PC20G01977	0.261543				PC12G01693	PC20G01977	0.261543
			PC3G00621	PC6G00336	0.261521				PC3G00621	PC6G00336	0.261521
			PC14G00779	PC3G03888	0.261405				PC14G00779	PC3G03888	0.261405
			PC14G01894	PC7G02748	0.261312				PC14G01894	PC7G02748	0.261312
			PC20G01294	PC7G03725	0.261246				PC20G01294	PC7G03725	0.261246
			PC3G01292	PC6G03033	0.261246				PC3G01292	PC6G03033	0.261246
			PC12G04383	PC21G00430	0.261174				PC12G04383	PC21G00430	0.261174
			PC18G00303	PC3G00702	0.261145				PC18G00303	PC3G00702	0.261145
			PC6G00336	PC6G02363	0.261133				PC6G00336	PC6G02363	0.261133
			PC15G01017	PC2G00141	0.261097				PC15G01017	PC2G00141	0.261097
			PC12G01200	PC21G00430	0.26109				PC12G01200	PC21G00430	0.26109
			PC12G03983	PC6G00573	0.260881				PC12G03983	PC6G00573	0.260881
			PC14G00648	PC18G00245	0.260814				PC14G00648	PC18G00245	0.260814
			PC14G00606	PC6G00638	0.260801				PC14G00606	PC6G00638	0.260801
			PC20G00099	PC21G03266	0.260791				PC20G00099	PC21G03266	0.260791
			PC20G01294	PC3G01662	0.260663				PC20G01294	PC3G01662	0.260663
			PC14G01828	PC7G02643	0.26053				PC14G01828	PC7G02643	0.26053
			PC3G03888	PC6G03033	0.260523				PC3G03888	PC6G03033	0.260523
			PC18G01287	PC20G01977	0.260449				PC18G01287	PC20G01977	0.260449
			PC10G00377	PC2G02070	0.260413				PC10G00377	PC2G02070	0.260413
			PC7G02719	PC7G03725	0.260388				PC7G02719	PC7G03725	0.260388
			PC14G01828	PC3G01246	0.260385				PC14G01828	PC3G01246	0.260385
			PC14G01627	PC3G00702	0.260376				PC14G01627	PC3G00702	0.260376
			PC21G02281	PC21G03266	0.260296				PC21G02281	PC21G03266	0.260296
			PC15G01467	PC6G01126	0.260246				PC15G01467	PC6G01126	0.260246
			PC12G03983	PC3G03982	0.260246				PC12G03983	PC3G03982	0.260246
			PC14G02599	PC21G00430	0.260221				PC14G02599	PC21G00430	0.260221
			PC14G00648	PC6G03033	0.260211				PC14G00648	PC6G03033	0.260211
			PC20G01977	PC21G02281	0.260202				PC20G01977	PC21G02281	0.260202
			PC14G00606	PC6G03033	0.260182				PC14G00606	PC6G03033	0.260182
			PC6G00573	PC6G03033	0.260179				PC6G00573	PC6G03033	0.260179
			PC15G01467	PC21G02802	0.260143				PC15G01467	PC21G02802	0.260143
			PC14G02811	PC7G02643	0.260105				PC14G02811	PC7G02643	0.260105
			PC10G00377	PC10G04216	0.260103				PC10G00377	PC10G04216	0.260103
			PC14G00648	PC3G00621	0.260044				PC14G00648	PC3G00621	0.260044
			PC21G00430	PC21G01213	0.260021				PC21G00430	PC21G01213	0.260021
			PC12G03983	PC6G01126	0.259981				PC12G03983	PC6G01126	0.259981
			PC20G01294	PC7G03726	0.259976				PC20G01294	PC7G03726	0.259976
			PC2G02070	PC6G00573	0.259955				PC2G02070	PC6G00573	0.259955
			PC20G00345	PC3G00621	0.259949				PC20G00345	PC3G00621	0.259949
			PC20G00099	PC2G03133	0.259942				PC20G00099	PC2G03133	0.259942
			PC20G01294	PC3G01994	0.259913				PC20G01294	PC3G01994	0.259913
			PC3G01246	PC3G01662	0.259851				PC3G01246	PC3G01662	0.259851
			PC10G00358	PC14G02599	0.259811				PC10G00358	PC14G02599	0.259811
			PC14G00648	PC18G00303	0.25977				PC14G00648	PC18G00303	0.25977
			PC12G00111	PC12G00518	0.259748				PC12G00111	PC12G00518	0.259748
			PC12G02871	PC2G00140	0.259731				PC12G02871	PC2G00140	0.259731
			PC15G01467	PC21G02199	0.259713				PC15G01467	PC21G02199	0.259713
			PC3G00939	PC6G00638	0.259703				PC3G00939	PC6G00638	0.259703
			PC12G03983	PC6G03033	0.259667				PC12G03983	PC6G03033	0.259667
			PC12G04383	PC6G01126	0.259593				PC12G04383	PC6G01126	0.259593
			PC3G01662	PC6G03033	0.25948				PC3G01662	PC6G03033	0.25948
			PC20G00345	PC21G02281	0.259477				PC20G00345	PC21G02281	0.259477
			PC14G02811	PC20G01294	0.259468				PC14G02811	PC20G01294	0.259468
			PC14G00648	PC2G01275	0.259431				PC14G00648	PC2G01275	0.259431
			PC12G02871	PC18G00556	0.25924				PC12G02871	PC18G00556	0.25924
			PC2G01508	PC7G02643	0.259239				PC2G01508	PC7G02643	0.259239
			PC21G02802	PC2G02359	0.259226				PC21G02802	PC2G02359	0.259226
			PC14G00675	PC2G00140	0.259205				PC14G00675	PC2G00140	0.259205
			PC14G00779	PC18G02403	0.259166				PC14G00779	PC18G02403	0.259166
			PC18G00347	PC6G01126	0.259159				PC18G00347	PC6G01126	0.259159
			PC10G04216	PC3G03982	0.259155				PC10G04216	PC3G03982	0.259155
			PC3G01292	PC6G00638	0.259155				PC3G01292	PC6G00638	0.259155
			PC10G00377	PC12G03644	0.259091				PC10G00377	PC12G03644	0.259091
			PC12G02871	PC6G03033	0.259089				PC12G02871	PC6G03033	0.259089
			PC20G00099	PC6G02363	0.259084				PC20G00099	PC6G02363	0.259084
			PC20G00663	PC6G01126	0.259073				PC20G00663	PC6G01126	0.259073
			PC12G00358	PC14G01894	0.258971				PC12G00358	PC14G01894	0.258971
			PC2G00140	PC2G02070	0.258897				PC2G00140	PC2G02070	0.258897
			PC12G03983	PC3G00621	0.258802				PC12G03983	PC3G00621	0.258802
			PC21G03266	PC2G01275	0.258801				PC21G03266	PC2G01275	0.258801
			PC14G00779	PC6G02363	0.258788				PC14G00779	PC6G02363	0.258788
			PC14G01627	PC2G02359	0.258758				PC14G01627	PC2G02359	0.258758
			PC20G01977	PC2G01275	0.258721				PC20G01977	PC2G01275	0.258721
			PC2G00029	PC6G01126	0.258652				PC2G00029	PC6G01126	0.258652
			PC12G03420	PC6G00638	0.258628				PC12G03420	PC6G00638	0.258628
			PC14G01828	PC7G02748	0.258571				PC14G01828	PC7G02748	0.258571
			PC12G00358	PC21G02199	0.25855				PC12G00358	PC21G02199	0.25855
			PC18G00303	PC2G01508	0.25855				PC18G00303	PC2G01508	0.25855
			PC3G00702	PC3G01662	0.25849				PC3G00702	PC3G01662	0.25849
			PC20G00099	PC21G02281	0.258473				PC20G00099	PC21G02281	0.258473
			PC14G00606	PC18G00556	0.25847				PC14G00606	PC18G00556	0.25847
			PC14G01828	PC7G02749	0.25844				PC14G01828	PC7G02749	0.25844
			PC3G01246	PC6G02363	0.258321				PC3G01246	PC6G02363	0.258321
			PC10G00358	PC20G01294	0.258264				PC10G00358	PC20G01294	0.258264
			PC6G00638	PC6G02363	0.258195				PC6G00638	PC6G02363	0.258195
			PC2G01275	PC3G00702	0.258176				PC2G01275	PC3G00702	0.258176
			PC2G00141	PC6G01126	0.258154				PC2G00141	PC6G01126	0.258154
			PC15G01467	PC7G03725	0.258151				PC15G01467	PC7G03725	0.258151
			PC20G00663	PC3G01208	0.258016				PC20G00663	PC3G01208	0.258016
			PC21G02802	PC3G01246	0.257801				PC21G02802	PC3G01246	0.257801
			PC14G00675	PC7G02719	0.257788				PC14G00675	PC7G02719	0.257788
			PC2G00140	PC7G03725	0.257707				PC2G00140	PC7G03725	0.257707
			PC14G01894	PC20G00345	0.257678				PC14G01894	PC20G00345	0.257678
			PC2G00140	PC7G03726	0.257634				PC2G00140	PC7G03726	0.257634
			PC6G00573	PC7G03726	0.257628				PC6G00573	PC7G03726	0.257628
			PC12G04383	PC2G01275	0.257578				PC12G04383	PC2G01275	0.257578
			PC18G00303	PC21G03266	0.257492				PC18G00303	PC21G03266	0.257492
			PC3G01141	PC6G01126	0.257415				PC3G01141	PC6G01126	0.257415
			PC2G01508	PC7G02719	0.257357				PC2G01508	PC7G02719	0.257357
			PC15G01017	PC18G00347	0.257334				PC15G01017	PC18G00347	0.257334
			PC2G00141	PC2G00284	0.25729				PC2G00141	PC2G00284	0.25729
			PC21G01213	PC2G00284	0.257257				PC21G01213	PC2G00284	0.257257
			PC20G01294	PC2G01508	0.257256				PC20G01294	PC2G01508	0.257256
			PC14G02599	PC6G01410	0.257152				PC14G02599	PC6G01410	0.257152
			PC12G00518	PC2G01508	0.257098				PC12G00518	PC2G01508	0.257098
			PC10G03035	PC3G00621	0.257096				PC10G03035	PC3G00621	0.257096
			PC3G01138	PC3G01994	0.257091				PC3G01138	PC3G01994	0.257091
			PC3G01138	PC6G01126	0.257049				PC3G01138	PC6G01126	0.257049
			PC3G01141	PC3G01994	0.257035				PC3G01141	PC3G01994	0.257035
			PC18G01287	PC6G03033	0.25701				PC18G01287	PC6G03033	0.25701
			PC10G03328	PC20G01294	0.256962				PC10G03328	PC20G01294	0.256962
			PC20G01977	PC6G03033	0.256939				PC20G01977	PC6G03033	0.256939
			PC14G02811	PC15G01467	0.256848				PC14G02811	PC15G01467	0.256848
			PC14G01627	PC21G02199	0.256778				PC14G01627	PC21G02199	0.256778
			PC14G01894	PC15G01467	0.256726				PC14G01894	PC15G01467	0.256726
			PC12G00111	PC14G00739	0.25663				PC12G00111	PC14G00739	0.25663
			PC20G00345	PC21G02802	0.256627				PC20G00345	PC21G02802	0.256627
			PC12G01703	PC14G01894	0.256604				PC12G01703	PC14G01894	0.256604
			PC10G00377	PC12G01693	0.256455				PC10G00377	PC12G01693	0.256455
			PC18G00303	PC6G03033	0.256353				PC18G00303	PC6G03033	0.256353
			PC15G01467	PC2G01508	0.256247				PC15G01467	PC2G01508	0.256247
			PC14G00675	PC2G00141	0.256072				PC14G00675	PC2G00141	0.256072
			PC2G00029	PC3G03888	0.255956				PC2G00029	PC3G03888	0.255956
			PC2G00029	PC3G01994	0.255952				PC2G00029	PC3G01994	0.255952
			PC20G01294	PC7G01316	0.255854				PC20G01294	PC7G01316	0.255854
			PC12G03983	PC2G02359	0.255847				PC12G03983	PC2G02359	0.255847
			PC14G01627	PC3G01246	0.255788				PC14G01627	PC3G01246	0.255788
			PC18G00245	PC2G03133	0.25577				PC18G00245	PC2G03133	0.25577
			PC18G00303	PC20G00099	0.255707				PC18G00303	PC20G00099	0.255707
			PC15G01017	PC6G00573	0.255705				PC15G01017	PC6G00573	0.255705
			PC12G00358	PC7G02719	0.255705				PC12G00358	PC7G02719	0.255705
			PC18G00245	PC20G01977	0.255688				PC18G00245	PC20G01977	0.255688
			PC12G03644	PC14G00779	0.255611				PC12G03644	PC14G00779	0.255611
			PC12G02871	PC21G01213	0.255571				PC12G02871	PC21G01213	0.255571
			PC10G00377	PC6G03033	0.25547				PC10G00377	PC6G03033	0.25547
			PC10G00377	PC21G02281	0.255434				PC10G00377	PC21G02281	0.255434
			PC14G01894	PC2G00140	0.255411				PC14G01894	PC2G00140	0.255411
			PC15G01467	PC7G01316	0.255381				PC15G01467	PC7G01316	0.255381
			PC20G01294	PC21G00430	0.255263				PC20G01294	PC21G00430	0.255263
			PC2G01508	PC6G00573	0.255222				PC2G01508	PC6G00573	0.255222
			PC10G03035	PC21G02199	0.255105				PC10G03035	PC21G02199	0.255105
			PC14G00606	PC3G01246	0.255084				PC14G00606	PC3G01246	0.255084
			PC14G01894	PC21G02802	0.255073				PC14G01894	PC21G02802	0.255073
			PC12G01200	PC3G00621	0.255034				PC12G01200	PC3G00621	0.255034
			PC12G01703	PC14G02811	0.254983				PC12G01703	PC14G02811	0.254983
			PC12G03420	PC2G00029	0.254981				PC12G03420	PC2G00029	0.254981
			PC15G01467	PC7G03726	0.254941				PC15G01467	PC7G03726	0.254941
			PC20G01294	PC6G01410	0.254829				PC20G01294	PC6G01410	0.254829
			PC12G00518	PC12G03983	0.254824				PC12G00518	PC12G03983	0.254824
			PC12G01693	PC14G00779	0.254772				PC12G01693	PC14G00779	0.254772
			PC12G04383	PC3G00939	0.254756				PC12G04383	PC3G00939	0.254756
			PC21G02802	PC2G00140	0.254717				PC21G02802	PC2G00140	0.254717
			PC14G01828	PC14G02599	0.254667				PC14G01828	PC14G02599	0.254667
			PC20G01977	PC7G03726	0.254659				PC20G01977	PC7G03726	0.254659
			PC18G02403	PC3G01246	0.254576				PC18G02403	PC3G01246	0.254576
			PC10G03328	PC2G03133	0.254491				PC10G03328	PC2G03133	0.254491
			PC2G00140	PC2G01508	0.254483				PC2G00140	PC2G01508	0.254483
			PC6G00573	PC7G03725	0.254415				PC6G00573	PC7G03725	0.254415
			PC10G03328	PC14G00648	0.25435				PC10G03328	PC14G00648	0.25435
			PC18G00347	PC2G02070	0.254289				PC18G00347	PC2G02070	0.254289
			PC15G01467	PC21G00430	0.254168				PC15G01467	PC21G00430	0.254168
			PC10G00377	PC3G01292	0.254154				PC10G00377	PC3G01292	0.254154
			PC14G00739	PC6G01126	0.254076				PC14G00739	PC6G01126	0.254076
			PC12G03984	PC20G00663	0.254051				PC12G03984	PC20G00663	0.254051
			PC21G03266	PC2G02070	0.254016				PC21G03266	PC2G02070	0.254016
			PC14G00779	PC3G01662	0.253981				PC14G00779	PC3G01662	0.253981
			PC12G01893	PC12G03984	0.253966				PC12G01893	PC12G03984	0.253966
			PC21G01213	PC7G02916	0.253904				PC21G01213	PC7G02916	0.253904
			PC12G04383	PC21G02199	0.253893				PC12G04383	PC21G02199	0.253893
			PC12G00111	PC6G00573	0.253788				PC12G00111	PC6G00573	0.253788
			PC12G03644	PC2G00029	0.253709				PC12G03644	PC2G00029	0.253709
			PC14G00648	PC20G01977	0.253659				PC14G00648	PC20G01977	0.253659
			PC6G01126	PC6G02363	0.25365				PC6G01126	PC6G02363	0.25365
			PC2G02359	PC6G02363	0.253567				PC2G02359	PC6G02363	0.253567
			PC2G03133	PC3G01292	0.253554				PC2G03133	PC3G01292	0.253554
			PC12G03420	PC14G00779	0.253539				PC12G03420	PC14G00779	0.253539
			PC18G00347	PC18G02403	0.253528				PC18G00347	PC18G02403	0.253528
			PC14G00779	PC3G01994	0.253495				PC14G00779	PC3G01994	0.253495
			PC18G00556	PC3G01662	0.253363				PC18G00556	PC3G01662	0.253363
			PC14G00675	PC6G00638	0.253207				PC14G00675	PC6G00638	0.253207
			PC14G01627	PC7G02719	0.253175				PC14G01627	PC7G02719	0.253175
			PC3G03888	PC6G01126	0.253126				PC3G03888	PC6G01126	0.253126
			PC10G03035	PC6G01126	0.253086				PC10G03035	PC6G01126	0.253086
			PC3G01246	PC6G01126	0.253074				PC3G01246	PC6G01126	0.253074
			PC12G03420	PC3G01141	0.253067				PC12G03420	PC3G01141	0.253067
			PC18G00245	PC3G00621	0.253066				PC18G00245	PC3G00621	0.253066
			PC14G01894	PC2G02359	0.253042				PC14G01894	PC2G02359	0.253042
			PC12G03420	PC3G01138	0.253009				PC12G03420	PC3G01138	0.253009
			PC6G00573	PC6G01126	0.252988				PC6G00573	PC6G01126	0.252988
			PC12G04383	PC7G03726	0.252981				PC12G04383	PC7G03726	0.252981
			PC20G00663	PC21G02535	0.252924				PC20G00663	PC21G02535	0.252924
			PC10G03035	PC14G01894	0.252883				PC10G03035	PC14G01894	0.252883
			PC3G01141	PC3G03888	0.252862				PC3G01141	PC3G03888	0.252862
			PC14G02811	PC7G02748	0.252736				PC14G02811	PC7G02748	0.252736
			PC14G02599	PC7G02916	0.252691				PC14G02599	PC7G02916	0.252691
			PC14G01828	PC15G01467	0.252678				PC14G01828	PC15G01467	0.252678
			PC3G01138	PC3G03888	0.252596				PC3G01138	PC3G03888	0.252596
			PC12G01893	PC2G01508	0.252595				PC12G01893	PC2G01508	0.252595
			PC12G03983	PC6G00638	0.252518				PC12G03983	PC6G00638	0.252518
			PC2G00029	PC3G01662	0.252485				PC2G00029	PC3G01662	0.252485
			PC14G01828	PC21G01213	0.252472				PC14G01828	PC21G01213	0.252472
			PC14G00675	PC18G00556	0.252437				PC14G00675	PC18G00556	0.252437
			PC10G03328	PC18G00245	0.25243				PC10G03328	PC18G00245	0.25243
			PC21G02199	PC6G02363	0.252427				PC21G02199	PC6G02363	0.252427
			PC21G02199	PC2G00141	0.252363				PC21G02199	PC2G00141	0.252363
			PC12G03983	PC3G00702	0.252355				PC12G03983	PC3G00702	0.252355
			PC21G02199	PC3G00621	0.252343				PC21G02199	PC3G00621	0.252343
			PC21G02199	PC21G02281	0.252326				PC21G02199	PC21G02281	0.252326
			PC21G02802	PC2G00141	0.252263				PC21G02802	PC2G00141	0.252263
			PC14G02811	PC7G02749	0.25222				PC14G02811	PC7G02749	0.25222
			PC2G01508	PC3G00939	0.252159				PC2G01508	PC3G00939	0.252159
			PC10G03328	PC20G00345	0.252146				PC10G03328	PC20G00345	0.252146
			PC20G01977	PC6G01126	0.252112				PC20G01977	PC6G01126	0.252112
			PC12G01893	PC6G01126	0.25201				PC12G01893	PC6G01126	0.25201
			PC12G01693	PC6G00638	0.251859				PC12G01693	PC6G00638	0.251859
			PC18G01287	PC2G01508	0.251842				PC18G01287	PC2G01508	0.251842
			PC14G02599	PC15G00070	0.251834				PC14G02599	PC15G00070	0.251834
			PC2G02070	PC2G02359	0.251817				PC2G02070	PC2G02359	0.251817
			PC7G02643	PC7G03725	0.251808				PC7G02643	PC7G03725	0.251808
			PC12G03984	PC7G02916	0.251754				PC12G03984	PC7G02916	0.251754
			PC12G00518	PC3G00621	0.251747				PC12G00518	PC3G00621	0.251747
			PC14G00739	PC21G02199	0.251742				PC14G00739	PC21G02199	0.251742
			PC14G00675	PC18G00347	0.251729				PC14G00675	PC18G00347	0.251729
			PC14G01894	PC3G01246	0.251707				PC14G01894	PC3G01246	0.251707
			PC14G01627	PC20G00663	0.251587				PC14G01627	PC20G00663	0.251587
			PC2G00141	PC7G03725	0.251557				PC2G00141	PC7G03725	0.251557
			PC12G00358	PC3G03982	0.251525				PC12G00358	PC3G03982	0.251525
			PC14G00606	PC2G00029	0.25152				PC14G00606	PC2G00029	0.25152
			PC12G00358	PC21G02802	0.251503				PC12G00358	PC21G02802	0.251503
			PC2G02359	PC3G01292	0.2515				PC2G02359	PC3G01292	0.2515
			PC10G00377	PC12G00111	0.251494				PC10G00377	PC12G00111	0.251494
			PC2G02359	PC3G00939	0.251469				PC2G02359	PC3G00939	0.251469
			PC14G00675	PC2G00029	0.251457				PC14G00675	PC2G00029	0.251457
			PC14G02811	PC3G01246	0.251356				PC14G02811	PC3G01246	0.251356
			PC20G00099	PC3G00939	0.251326				PC20G00099	PC3G00939	0.251326
			PC12G01893	PC2G02359	0.251291				PC12G01893	PC2G02359	0.251291
			PC12G02871	PC7G02643	0.25129				PC12G02871	PC7G02643	0.25129
			PC12G01693	PC2G00029	0.251272				PC12G01693	PC2G00029	0.251272
			PC15G01017	PC21G03266	0.251234				PC15G01017	PC21G03266	0.251234
			PC12G01693	PC6G03033	0.251154				PC12G01693	PC6G03033	0.251154
			PC21G00430	PC2G00140	0.251154				PC21G00430	PC2G00140	0.251154
			PC10G04216	PC12G04383	0.251129				PC10G04216	PC12G04383	0.251129
			PC12G01200	PC12G03983	0.25112				PC12G01200	PC12G03983	0.25112
			PC21G00545	PC3G01246	0.251053				PC21G00545	PC3G01246	0.251053
			PC15G01467	PC2G00284	0.251041				PC15G01467	PC2G00284	0.251041
			PC18G00347	PC3G01662	0.250924				PC18G00347	PC3G01662	0.250924
			PC18G01287	PC20G00099	0.250918				PC18G01287	PC20G00099	0.250918
			PC18G00245	PC2G01275	0.250878				PC18G00245	PC2G01275	0.250878
			PC2G00140	PC7G01316	0.250843				PC2G00140	PC7G01316	0.250843
			PC3G00702	PC6G02363	0.250837				PC3G00702	PC6G02363	0.250837
			PC2G00140	PC6G01410	0.250788				PC2G00140	PC6G01410	0.250788
			PC10G04216	PC21G03266	0.250775				PC10G04216	PC21G03266	0.250775
			PC21G01213	PC6G01410	0.250771				PC21G01213	PC6G01410	0.250771
			PC10G03035	PC2G01275	0.250695				PC10G03035	PC2G01275	0.250695
			PC2G02359	PC3G03888	0.250677				PC2G02359	PC3G03888	0.250677
			PC10G04216	PC12G03983	0.250668				PC10G04216	PC12G03983	0.250668
			PC12G03984	PC7G02719	0.250666				PC12G03984	PC7G02719	0.250666
			PC20G01977	PC2G01508	0.250607				PC20G01977	PC2G01508	0.250607
			PC12G03644	PC3G00702	0.250607				PC12G03644	PC3G00702	0.250607
			PC20G00663	PC2G02070	0.250562				PC20G00663	PC2G02070	0.250562
			PC18G02403	PC6G00638	0.250529				PC18G02403	PC6G00638	0.250529
			PC12G01893	PC6G03033	0.250485				PC12G01893	PC6G03033	0.250485
			PC10G04216	PC20G00345	0.250455				PC10G04216	PC20G00345	0.250455
			PC14G00675	PC20G00663	0.250393				PC14G00675	PC20G00663	0.250393
			PC10G03035	PC21G02802	0.250376				PC10G03035	PC21G02802	0.250376
			PC12G03983	PC14G00739	0.250357				PC12G03983	PC14G00739	0.250357
			PC3G00702	PC3G03888	0.250284				PC3G00702	PC3G03888	0.250284
			PC14G01894	PC2G00141	0.25028				PC14G01894	PC2G00141	0.25028
			PC10G00358	PC21G01213	0.250172				PC10G00358	PC21G01213	0.250172
			PC10G00358	PC2G00141	0.24999				PC10G00358	PC2G00141	0.24999
			PC18G02403	PC7G02719	0.249982				PC18G02403	PC7G02719	0.249982
			PC10G03328	PC18G01287	0.249936				PC10G03328	PC18G01287	0.249936
			PC18G00245	PC18G01287	0.249926				PC18G00245	PC18G01287	0.249926
			PC14G00675	PC3G01141	0.249922				PC14G00675	PC3G01141	0.249922
			PC12G02871	PC2G00141	0.249905				PC12G02871	PC2G00141	0.249905
			PC12G04383	PC21G02281	0.249888				PC12G04383	PC21G02281	0.249888
			PC2G02359	PC3G01662	0.24988				PC2G02359	PC3G01662	0.24988
			PC10G04216	PC6G00336	0.249861				PC10G04216	PC6G00336	0.249861
			PC12G03644	PC3G01138	0.249817				PC12G03644	PC3G01138	0.249817
			PC14G00675	PC3G01138	0.249811				PC14G00675	PC3G01138	0.249811
			PC12G03644	PC3G01141	0.249792				PC12G03644	PC3G01141	0.249792
			PC10G04216	PC6G01126	0.249757				PC10G04216	PC6G01126	0.249757
			PC18G00245	PC2G02070	0.249751				PC18G00245	PC2G02070	0.249751
			PC12G01703	PC21G00545	0.249696				PC12G01703	PC21G00545	0.249696
			PC14G01627	PC2G00029	0.249681				PC14G01627	PC2G00029	0.249681
			PC18G02403	PC20G00663	0.249521				PC18G02403	PC20G00663	0.249521
			PC20G01977	PC7G03725	0.249433				PC20G01977	PC7G03725	0.249433
			PC2G00141	PC7G03726	0.24936				PC2G00141	PC7G03726	0.24936
			PC21G02199	PC2G00140	0.249349				PC21G02199	PC2G00140	0.249349
			PC2G00284	PC7G02643	0.249304				PC2G00284	PC7G02643	0.249304
			PC21G00430	PC3G01141	0.249282				PC21G00430	PC3G01141	0.249282
			PC14G02599	PC2G03543	0.249217				PC14G02599	PC2G03543	0.249217
			PC10G03328	PC3G03982	0.249189				PC10G03328	PC3G03982	0.249189
			PC14G00779	PC14G01627	0.249156				PC14G00779	PC14G01627	0.249156
			PC21G00545	PC7G02643	0.249144				PC21G00545	PC7G02643	0.249144
			PC12G01693	PC3G01141	0.249134				PC12G01693	PC3G01141	0.249134
			PC12G03983	PC3G03888	0.249119				PC12G03983	PC3G03888	0.249119
			PC12G01893	PC3G01292	0.249024				PC12G01893	PC3G01292	0.249024
			PC20G00663	PC21G00430	0.249004				PC20G00663	PC21G00430	0.249004
			PC21G00430	PC3G01138	0.249				PC21G00430	PC3G01138	0.249
			PC12G00111	PC12G00358	0.248988				PC12G00111	PC12G00358	0.248988
			PC12G01693	PC3G01138	0.24891				PC12G01693	PC3G01138	0.24891
			PC14G00606	PC3G00702	0.248837				PC14G00606	PC3G00702	0.248837
			PC12G03983	PC3G01292	0.248807				PC12G03983	PC3G01292	0.248807
			PC3G00939	PC6G03033	0.248757				PC3G00939	PC6G03033	0.248757
			PC21G00430	PC7G02643	0.248723				PC21G00430	PC7G02643	0.248723
			PC14G02811	PC2G02359	0.248553				PC14G02811	PC2G02359	0.248553
			PC10G00377	PC14G00675	0.248535				PC10G00377	PC14G00675	0.248535
			PC18G02403	PC6G03033	0.248503				PC18G02403	PC6G03033	0.248503
			PC7G02643	PC7G03726	0.248494				PC7G02643	PC7G03726	0.248494
			PC21G00545	PC6G00638	0.248428				PC21G00545	PC6G00638	0.248428
			PC15G00070	PC21G01213	0.248348				PC15G00070	PC21G01213	0.248348
			PC18G00556	PC2G03543	0.248279				PC18G00556	PC2G03543	0.248279
			PC3G00702	PC3G01292	0.248258				PC3G00702	PC3G01292	0.248258
			PC14G00606	PC14G00779	0.248079				PC14G00606	PC14G00779	0.248079
			PC2G01275	PC6G03033	0.248001				PC2G01275	PC6G03033	0.248001
			PC3G01994	PC6G00638	0.247975				PC3G01994	PC6G00638	0.247975
			PC14G00606	PC18G00347	0.247937				PC14G00606	PC18G00347	0.247937
			PC7G01316	PC7G02643	0.247901				PC7G01316	PC7G02643	0.247901
			PC12G01200	PC7G03726	0.247779				PC12G01200	PC7G03726	0.247779
			PC14G01828	PC2G00029	0.247776				PC14G01828	PC2G00029	0.247776
			PC14G01828	PC20G01294	0.247775				PC14G01828	PC20G01294	0.247775
			PC12G00111	PC3G00621	0.247766				PC12G00111	PC3G00621	0.247766
			PC12G00111	PC20G00663	0.24776				PC12G00111	PC20G00663	0.24776
			PC14G00675	PC14G00779	0.247749				PC14G00675	PC14G00779	0.247749
			PC14G00739	PC18G00245	0.247702				PC14G00739	PC18G00245	0.247702
			PC3G00621	PC3G01292	0.247663				PC3G00621	PC3G01292	0.247663
			PC14G00648	PC6G00336	0.247615				PC14G00648	PC6G00336	0.247615
			PC14G00606	PC2G00140	0.24761				PC14G00606	PC2G00140	0.24761
			PC12G03983	PC21G02281	0.247532				PC12G03983	PC21G02281	0.247532
			PC3G01141	PC7G03726	0.247507				PC3G01141	PC7G03726	0.247507
			PC15G01017	PC20G00663	0.247477				PC15G01017	PC20G00663	0.247477
			PC15G01017	PC3G00702	0.247473				PC15G01017	PC3G00702	0.247473
			PC15G00070	PC20G01294	0.247434				PC15G00070	PC20G01294	0.247434
			PC10G00377	PC21G00430	0.247412				PC10G00377	PC21G00430	0.247412
			PC14G01828	PC6G00638	0.247344				PC14G01828	PC6G00638	0.247344
			PC12G01893	PC20G00099	0.247284				PC12G01893	PC20G00099	0.247284
			PC14G00779	PC7G03726	0.247247				PC14G00779	PC7G03726	0.247247
			PC3G01138	PC3G01662	0.247218				PC3G01138	PC3G01662	0.247218
			PC20G00663	PC2G00284	0.247209				PC20G00663	PC2G00284	0.247209
			PC12G01893	PC3G00702	0.24719				PC12G01893	PC3G00702	0.24719
			PC10G03035	PC3G00939	0.247169				PC10G03035	PC3G00939	0.247169
			PC3G01141	PC3G01662	0.24714				PC3G01141	PC3G01662	0.24714
			PC20G00099	PC3G03888	0.24711				PC20G00099	PC3G03888	0.24711
			PC14G01894	PC21G02281	0.247093				PC14G01894	PC21G02281	0.247093
			PC10G03035	PC3G03888	0.247079				PC10G03035	PC3G03888	0.247079
			PC14G01828	PC3G01138	0.247047				PC14G01828	PC3G01138	0.247047
			PC12G01200	PC2G01275	0.247031				PC12G01200	PC2G01275	0.247031
			PC14G00606	PC2G02359	0.247015				PC14G00606	PC2G02359	0.247015
			PC18G02403	PC6G00336	0.247012				PC18G02403	PC6G00336	0.247012
			PC3G01138	PC7G03726	0.246999				PC3G01138	PC7G03726	0.246999
			PC12G04383	PC3G03888	0.246959				PC12G04383	PC3G03888	0.246959
			PC14G01828	PC3G01141	0.246887				PC14G01828	PC3G01141	0.246887
			PC15G01017	PC18G00556	0.246881				PC15G01017	PC18G00556	0.246881
			PC12G04383	PC7G03725	0.246844				PC12G04383	PC7G03725	0.246844
			PC18G02403	PC2G02359	0.2468				PC18G02403	PC2G02359	0.2468
			PC21G00545	PC7G02748	0.246767				PC21G00545	PC7G02748	0.246767
			PC21G00545	PC7G02749	0.246728				PC21G00545	PC7G02749	0.246728
			PC14G01894	PC6G00336	0.246706				PC14G01894	PC6G00336	0.246706
			PC12G04383	PC21G02802	0.246702				PC12G04383	PC21G02802	0.246702
			PC12G01693	PC2G02359	0.246675				PC12G01693	PC2G02359	0.246675
			PC21G00430	PC7G02719	0.246668				PC21G00430	PC7G02719	0.246668
			PC20G01294	PC7G02916	0.246521				PC20G01294	PC7G02916	0.246521
			PC12G03420	PC2G02359	0.246488				PC12G03420	PC2G02359	0.246488
			PC14G00606	PC3G01138	0.246423				PC14G00606	PC3G01138	0.246423
			PC10G03035	PC21G00430	0.246407				PC10G03035	PC21G00430	0.246407
			PC14G00606	PC3G01141	0.246394				PC14G00606	PC3G01141	0.246394
			PC12G01200	PC3G00939	0.246385				PC12G01200	PC3G00939	0.246385
			PC12G02871	PC15G01467	0.246325				PC12G02871	PC15G01467	0.246325
			PC18G01287	PC20G00345	0.246316				PC18G01287	PC20G00345	0.246316
			PC10G00377	PC2G01508	0.246284				PC10G00377	PC2G01508	0.246284
			PC12G00518	PC2G01275	0.246232				PC12G00518	PC2G01275	0.246232
			PC14G00779	PC14G01828	0.246159				PC14G00779	PC14G01828	0.246159
			PC14G02811	PC2G00140	0.246102				PC14G02811	PC2G00140	0.246102
			PC2G00140	PC7G02916	0.246065				PC2G00140	PC7G02916	0.246065
			PC3G03982	PC6G01126	0.246047				PC3G03982	PC6G01126	0.246047
			PC18G00303	PC20G00345	0.246039				PC18G00303	PC20G00345	0.246039
			PC18G00556	PC6G01126	0.245964				PC18G00556	PC6G01126	0.245964
			PC2G02070	PC3G00702	0.245811				PC2G02070	PC3G00702	0.245811
			PC12G03420	PC18G00556	0.245779				PC12G03420	PC18G00556	0.245779
			PC10G03328	PC6G00638	0.245729				PC10G03328	PC6G00638	0.245729
			PC15G01467	PC21G00545	0.245717				PC15G01467	PC21G00545	0.245717
			PC2G00029	PC7G03726	0.245606				PC2G00029	PC7G03726	0.245606
			PC12G02871	PC18G00347	0.245581				PC12G02871	PC18G00347	0.245581
			PC10G00377	PC10G03328	0.245522				PC10G00377	PC10G03328	0.245522
			PC3G00702	PC3G00939	0.245449				PC3G00702	PC3G00939	0.245449
			PC2G00029	PC6G02363	0.245434				PC2G00029	PC6G02363	0.245434
			PC18G01287	PC3G03982	0.245364				PC18G01287	PC3G03982	0.245364
			PC12G03644	PC12G03983	0.245353				PC12G03644	PC12G03983	0.245353
			PC21G00430	PC3G01246	0.245331				PC21G00430	PC3G01246	0.245331
			PC3G01141	PC7G03725	0.245265				PC3G01141	PC7G03725	0.245265
			PC12G00111	PC20G01977	0.245167				PC12G00111	PC20G01977	0.245167
			PC2G00141	PC3G01994	0.245167				PC2G00141	PC3G01994	0.245167
			PC12G00518	PC12G01893	0.245136				PC12G00518	PC12G01893	0.245136
			PC12G02871	PC21G02199	0.245113				PC12G02871	PC21G02199	0.245113
			PC20G00345	PC3G03888	0.245099				PC20G00345	PC3G03888	0.245099
			PC7G02749	PC7G03726	0.245094				PC7G02749	PC7G03726	0.245094
			PC14G00648	PC15G01017	0.245075				PC14G00648	PC15G01017	0.245075
			PC12G00111	PC21G02281	0.245072				PC12G00111	PC21G02281	0.245072
			PC10G03328	PC2G01275	0.245045				PC10G03328	PC2G01275	0.245045
			PC20G01294	PC2G03543	0.244871				PC20G01294	PC2G03543	0.244871
			PC3G01138	PC7G03725	0.244795				PC3G01138	PC7G03725	0.244795
			PC7G02748	PC7G03726	0.244768				PC7G02748	PC7G03726	0.244768
			PC12G01703	PC21G00430	0.244716				PC12G01703	PC21G00430	0.244716
			PC12G01893	PC14G00739	0.244531				PC12G01893	PC14G00739	0.244531
			PC21G02802	PC6G00336	0.244511				PC21G02802	PC6G00336	0.244511
			PC14G02599	PC21G00545	0.244504				PC14G02599	PC21G00545	0.244504
			PC2G03543	PC7G02643	0.244403				PC2G03543	PC7G02643	0.244403
			PC14G00779	PC7G03725	0.244353				PC14G00779	PC7G03725	0.244353
			PC12G00358	PC20G00663	0.244322				PC12G00358	PC20G00663	0.244322
			PC14G00606	PC2G00141	0.2443				PC14G00606	PC2G00141	0.2443
			PC20G00345	PC7G03726	0.244232				PC20G00345	PC7G03726	0.244232
			PC21G00430	PC6G00573	0.244211				PC21G00430	PC6G00573	0.244211
			PC12G00358	PC6G00573	0.2442				PC12G00358	PC6G00573	0.2442
			PC12G03420	PC6G03033	0.244175				PC12G03420	PC6G03033	0.244175
			PC18G02403	PC2G00029	0.244144				PC18G02403	PC2G00029	0.244144
			PC14G01627	PC3G01141	0.244077				PC14G01627	PC3G01141	0.244077
			PC14G01627	PC3G01138	0.244067				PC14G01627	PC3G01138	0.244067
			PC10G00377	PC7G01316	0.243969				PC10G00377	PC7G01316	0.243969
			PC14G00675	PC6G00573	0.243959				PC14G00675	PC6G00573	0.243959
			PC21G00430	PC2G00029	0.243942				PC21G00430	PC2G00029	0.243942
			PC14G00779	PC21G00430	0.243888				PC14G00779	PC21G00430	0.243888
			PC10G00358	PC20G00663	0.243861				PC10G00358	PC20G00663	0.243861
			PC18G02403	PC3G00702	0.243799				PC18G02403	PC3G00702	0.243799
			PC15G00070	PC2G00140	0.243796				PC15G00070	PC2G00140	0.243796
			PC2G00140	PC3G01662	0.24379				PC2G00140	PC3G01662	0.24379
			PC12G03420	PC3G00702	0.24372				PC12G03420	PC3G00702	0.24372
			PC12G01703	PC7G03725	0.243635				PC12G01703	PC7G03725	0.243635
			PC10G00377	PC3G01994	0.243599				PC10G00377	PC3G01994	0.243599
			PC18G00556	PC2G02070	0.243546				PC18G00556	PC2G02070	0.243546
			PC12G01200	PC6G01126	0.243534				PC12G01200	PC6G01126	0.243534
			PC12G00518	PC21G02199	0.243474				PC12G00518	PC21G02199	0.243474
			PC2G00029	PC7G03725	0.243455				PC2G00029	PC7G03725	0.243455
			PC21G00545	PC21G01213	0.243417				PC21G00545	PC21G01213	0.243417
			PC21G01213	PC2G03543	0.243209				PC21G01213	PC2G03543	0.243209
			PC12G03983	PC18G02403	0.243157				PC12G03983	PC18G02403	0.243157
			PC14G00606	PC7G02719	0.243135				PC14G00606	PC7G02719	0.243135
			PC3G01292	PC3G03888	0.243106				PC3G01292	PC3G03888	0.243106
			PC10G04216	PC21G02199	0.243079				PC10G04216	PC21G02199	0.243079
			PC12G01200	PC7G03725	0.243061				PC12G01200	PC7G03725	0.243061
			PC15G01467	PC7G02916	0.243019				PC15G01467	PC7G02916	0.243019
			PC12G03644	PC6G01126	0.242934				PC12G03644	PC6G01126	0.242934
			PC21G02281	PC21G02802	0.242915				PC21G02281	PC21G02802	0.242915
			PC12G00111	PC6G00336	0.242827				PC12G00111	PC6G00336	0.242827
			PC15G01017	PC6G03033	0.242764				PC15G01017	PC6G03033	0.242764
			PC12G00518	PC21G02802	0.242613				PC12G00518	PC21G02802	0.242613
			PC12G00518	PC14G00739	0.242575				PC12G00518	PC14G00739	0.242575
			PC12G01703	PC7G03726	0.242565				PC12G01703	PC7G03726	0.242565
			PC20G00345	PC3G00939	0.242531				PC20G00345	PC3G00939	0.242531
			PC12G01893	PC3G03982	0.242438				PC12G01893	PC3G03982	0.242438
			PC6G01410	PC7G02643	0.242343				PC6G01410	PC7G02643	0.242343
			PC18G02403	PC6G00573	0.242294				PC18G02403	PC6G00573	0.242294
			PC12G03983	PC21G03266	0.242225				PC12G03983	PC21G03266	0.242225
			PC12G04383	PC14G01894	0.242173				PC12G04383	PC14G01894	0.242173
			PC14G00675	PC6G03033	0.242159				PC14G00675	PC6G03033	0.242159
			PC2G00141	PC2G01508	0.242154				PC2G00141	PC2G01508	0.242154
			PC12G03984	PC3G03888	0.242151				PC12G03984	PC3G03888	0.242151
			PC2G02359	PC6G01126	0.242113				PC2G02359	PC6G01126	0.242113
			PC2G00141	PC3G01662	0.242048				PC2G00141	PC3G01662	0.242048
			PC10G03035	PC12G01200	0.24197				PC10G03035	PC12G01200	0.24197
			PC20G00663	PC6G01410	0.241963				PC20G00663	PC6G01410	0.241963
			PC2G00141	PC7G01316	0.241904				PC2G00141	PC7G01316	0.241904
			PC7G02749	PC7G03725	0.241857				PC7G02749	PC7G03725	0.241857
			PC3G01662	PC7G02719	0.24179				PC3G01662	PC7G02719	0.24179
			PC21G00430	PC2G00141	0.241789				PC21G00430	PC2G00141	0.241789
			PC14G01627	PC6G00573	0.24175				PC14G01627	PC6G00573	0.24175
			PC12G03984	PC7G01316	0.241737				PC12G03984	PC7G01316	0.241737
			PC2G00140	PC3G01994	0.241712				PC2G00140	PC3G01994	0.241712
			PC14G01627	PC20G01977	0.241704				PC14G01627	PC20G01977	0.241704
			PC12G03984	PC6G00573	0.241682				PC12G03984	PC6G00573	0.241682
			PC21G00430	PC7G02749	0.241651				PC21G00430	PC7G02749	0.241651
			PC7G02748	PC7G03725	0.241632				PC7G02748	PC7G03725	0.241632
			PC10G03035	PC7G03726	0.241632				PC10G03035	PC7G03726	0.241632
			PC10G00358	PC15G01467	0.241567				PC10G00358	PC15G01467	0.241567
			PC18G00347	PC7G01316	0.241414				PC18G00347	PC7G01316	0.241414
			PC12G04383	PC15G01017	0.241408				PC12G04383	PC15G01017	0.241408
			PC12G01703	PC7G01316	0.241375				PC12G01703	PC7G01316	0.241375
			PC12G01693	PC20G00099	0.241343				PC12G01693	PC20G00099	0.241343
			PC2G01275	PC2G01508	0.24132				PC2G01275	PC2G01508	0.24132
			PC18G00303	PC3G03982	0.241301				PC18G00303	PC3G03982	0.241301
			PC10G00358	PC7G02643	0.241263				PC10G00358	PC7G02643	0.241263
			PC21G00430	PC7G02748	0.24117				PC21G00430	PC7G02748	0.24117
			PC12G03983	PC21G02199	0.241141				PC12G03983	PC21G02199	0.241141
			PC18G00347	PC7G03725	0.241138				PC18G00347	PC7G03725	0.241138
			PC10G03328	PC2G00141	0.241132				PC10G03328	PC2G00141	0.241132
			PC10G00011	PC12G01200	0.241109				PC10G00011	PC12G01200	0.241109
			PC21G03266	PC3G01994	0.24107				PC21G03266	PC3G01994	0.24107
			PC6G00638	PC6G01126	0.241006				PC6G00638	PC6G01126	0.241006
			PC18G00347	PC7G03726	0.240978				PC18G00347	PC7G03726	0.240978
			PC10G03328	PC2G00140	0.240882				PC10G03328	PC2G00140	0.240882
			PC10G03035	PC18G00303	0.240826				PC10G03035	PC18G00303	0.240826
			PC3G00621	PC6G01126	0.240824				PC3G00621	PC6G01126	0.240824
			PC21G02281	PC3G01292	0.240818				PC21G02281	PC3G01292	0.240818
			PC3G01208	PC7G02719	0.240792				PC3G01208	PC7G02719	0.240792
			PC2G02359	PC3G01994	0.240718				PC2G02359	PC3G01994	0.240718
			PC14G00675	PC3G00702	0.240695				PC14G00675	PC3G00702	0.240695
			PC12G00518	PC21G00430	0.240657				PC12G00518	PC21G00430	0.240657
			PC3G01141	PC6G02363	0.240641				PC3G01141	PC6G02363	0.240641
			PC18G00245	PC18G00303	0.240588				PC18G00245	PC18G00303	0.240588
			PC12G01893	PC7G03726	0.240446				PC12G01893	PC7G03726	0.240446
			PC12G00518	PC14G01894	0.240387				PC12G00518	PC14G01894	0.240387
			PC14G00739	PC14G01894	0.240367				PC14G00739	PC14G01894	0.240367
			PC3G01138	PC6G02363	0.240365				PC3G01138	PC6G02363	0.240365
			PC15G00070	PC15G01467	0.240349				PC15G00070	PC15G01467	0.240349
			PC3G01994	PC7G02719	0.240315				PC3G01994	PC7G02719	0.240315
			PC12G01200	PC18G00303	0.240206				PC12G01200	PC18G00303	0.240206
			PC10G00377	PC12G03983	0.240102				PC10G00377	PC12G03983	0.240102
			PC14G00675	PC2G02359	0.240072				PC14G00675	PC2G02359	0.240072
			PC2G01508	PC3G00621	0.239998				PC2G01508	PC3G00621	0.239998
			PC15G01467	PC6G01410	0.239945				PC15G01467	PC6G01410	0.239945
			PC15G00070	PC20G00663	0.239899				PC15G00070	PC20G00663	0.239899
			PC12G03984	PC20G01977	0.239875				PC12G03984	PC20G01977	0.239875
			PC18G02403	PC3G01141	0.239859				PC18G02403	PC3G01141	0.239859
			PC12G03644	PC20G00099	0.239843				PC12G03644	PC20G00099	0.239843
			PC20G01977	PC2G02070	0.239821				PC20G01977	PC2G02070	0.239821
			PC21G02199	PC7G02719	0.239784				PC21G02199	PC7G02719	0.239784
			PC20G00345	PC21G00430	0.239761				PC20G00345	PC21G00430	0.239761
			PC14G00739	PC21G02802	0.239687				PC14G00739	PC21G02802	0.239687
			PC12G00518	PC21G02281	0.239655				PC12G00518	PC21G02281	0.239655
			PC20G00345	PC7G03725	0.23965				PC20G00345	PC7G03725	0.23965
			PC18G02403	PC3G01138	0.23964				PC18G02403	PC3G01138	0.23964
			PC14G02811	PC2G00141	0.239508				PC14G02811	PC2G00141	0.239508
			PC12G00358	PC20G00099	0.23949				PC12G00358	PC20G00099	0.23949
			PC14G00648	PC21G02281	0.239472				PC14G00648	PC21G02281	0.239472
			PC15G01017	PC20G01977	0.239447				PC15G01017	PC20G01977	0.239447
			PC10G00377	PC14G02811	0.239426				PC10G00377	PC14G02811	0.239426
			PC15G00070	PC7G02643	0.239404				PC15G00070	PC7G02643	0.239404
			PC2G01275	PC3G03982	0.239356				PC2G01275	PC3G03982	0.239356
			PC3G00702	PC6G01126	0.239332				PC3G00702	PC6G01126	0.239332
			PC12G01703	PC12G02871	0.239323				PC12G01703	PC12G02871	0.239323
			PC7G01316	PC7G02748	0.239279				PC7G01316	PC7G02748	0.239279
			PC3G01246	PC7G03726	0.239241				PC3G01246	PC7G03726	0.239241
			PC20G00345	PC2G01275	0.239199				PC20G00345	PC2G01275	0.239199
			PC18G00245	PC3G01994	0.23907				PC18G00245	PC3G01994	0.23907
			PC12G01200	PC21G02199	0.239069				PC12G01200	PC21G02199	0.239069
			PC12G01893	PC3G00939	0.239055				PC12G01893	PC3G00939	0.239055
			PC14G00648	PC20G00099	0.239047				PC14G00648	PC20G00099	0.239047
			PC10G00011	PC12G00518	0.238827				PC10G00011	PC12G00518	0.238827
			PC12G03644	PC21G03266	0.238802				PC12G03644	PC21G03266	0.238802
			PC14G02811	PC7G02719	0.238802				PC14G02811	PC7G02719	0.238802
			PC12G00111	PC21G03266	0.238791				PC12G00111	PC21G03266	0.238791
			PC12G02871	PC7G02748	0.238778				PC12G02871	PC7G02748	0.238778
			PC10G03328	PC2G02359	0.238762				PC10G03328	PC2G02359	0.238762
			PC15G01017	PC18G00245	0.238749				PC15G01017	PC18G00245	0.238749
			PC12G01703	PC2G00284	0.23867				PC12G01703	PC2G00284	0.23867
			PC7G01316	PC7G02749	0.238636				PC7G01316	PC7G02749	0.238636
			PC10G03328	PC3G00621	0.238585				PC10G03328	PC3G00621	0.238585
			PC2G01508	PC6G00336	0.238434				PC2G01508	PC6G00336	0.238434
			PC12G01200	PC21G02802	0.238421				PC12G01200	PC21G02802	0.238421
			PC10G00377	PC6G02363	0.238373				PC10G00377	PC6G02363	0.238373
			PC12G01703	PC2G03543	0.23833				PC12G01703	PC2G03543	0.23833
			PC10G04216	PC14G00648	0.238293				PC10G04216	PC14G00648	0.238293
			PC20G01977	PC3G01208	0.238264				PC20G01977	PC3G01208	0.238264
			PC18G00347	PC2G00284	0.238222				PC18G00347	PC2G00284	0.238222
			PC18G00303	PC3G01292	0.238205				PC18G00303	PC3G01292	0.238205
			PC3G01208	PC6G00573	0.238192				PC3G01208	PC6G00573	0.238192
			PC12G02871	PC6G00638	0.238159				PC12G02871	PC6G00638	0.238159
			PC12G02871	PC20G00663	0.238156				PC12G02871	PC20G00663	0.238156
			PC12G01200	PC3G03888	0.238138				PC12G01200	PC3G03888	0.238138
			PC21G02802	PC3G00621	0.238113				PC21G02802	PC3G00621	0.238113
			PC3G01292	PC6G02363	0.238103				PC3G01292	PC6G02363	0.238103
			PC12G01693	PC3G00702	0.238102				PC12G01693	PC3G00702	0.238102
			PC12G03644	PC21G02199	0.238045				PC12G03644	PC21G02199	0.238045
			PC14G00648	PC2G01508	0.238014				PC14G00648	PC2G01508	0.238014
			PC14G02811	PC18G00347	0.237973				PC14G02811	PC18G00347	0.237973
			PC12G01893	PC3G01208	0.237959				PC12G01893	PC3G01208	0.237959
			PC21G00545	PC2G00029	0.237762				PC21G00545	PC2G00029	0.237762
			PC14G02811	PC6G00638	0.237713				PC14G02811	PC6G00638	0.237713
			PC3G01246	PC7G01316	0.237712				PC3G01246	PC7G01316	0.237712
			PC12G01693	PC6G01126	0.237701				PC12G01693	PC6G01126	0.237701
			PC14G00739	PC2G01508	0.237593				PC14G00739	PC2G01508	0.237593
			PC12G02871	PC7G02749	0.237561				PC12G02871	PC7G02749	0.237561
			PC10G03328	PC7G02719	0.237477				PC10G03328	PC7G02719	0.237477
			PC3G00939	PC3G01292	0.237468				PC3G00939	PC3G01292	0.237468
			PC2G01508	PC2G03133	0.237401				PC2G01508	PC2G03133	0.237401
			PC2G03543	PC6G03033	0.237388				PC2G03543	PC6G03033	0.237388
			PC2G03543	PC6G00638	0.237314				PC2G03543	PC6G00638	0.237314
			PC15G01467	PC2G03543	0.237286				PC15G01467	PC2G03543	0.237286
			PC2G00284	PC7G02719	0.237276				PC2G00284	PC7G02719	0.237276
			PC12G03983	PC2G03133	0.237102				PC12G03983	PC2G03133	0.237102
			PC10G03035	PC7G03725	0.237058				PC10G03035	PC7G03725	0.237058
			PC20G01294	PC21G00545	0.237014				PC20G01294	PC21G00545	0.237014
			PC10G00377	PC14G01627	0.236942				PC10G00377	PC14G01627	0.236942
			PC21G03266	PC3G00939	0.236759				PC21G03266	PC3G00939	0.236759
			PC2G01508	PC3G03982	0.236747				PC2G01508	PC3G03982	0.236747
			PC3G01662	PC6G00573	0.236718				PC3G01662	PC6G00573	0.236718
			PC21G01213	PC3G01208	0.236715				PC21G01213	PC3G01208	0.236715
			PC14G01828	PC3G00702	0.236676				PC14G01828	PC3G00702	0.236676
			PC14G01894	PC7G02719	0.236669				PC14G01894	PC7G02719	0.236669
			PC10G00377	PC7G03725	0.23653				PC10G00377	PC7G03725	0.23653
			PC2G01508	PC3G03888	0.236512				PC2G01508	PC3G03888	0.236512
			PC12G01893	PC7G02916	0.236476				PC12G01893	PC7G02916	0.236476
			PC2G02070	PC6G03033	0.236425				PC2G02070	PC6G03033	0.236425
			PC14G00648	PC3G01994	0.236401				PC14G00648	PC3G01994	0.236401
			PC2G03543	PC7G02748	0.236401				PC2G03543	PC7G02748	0.236401
			PC10G03328	PC3G01994	0.236357				PC10G03328	PC3G01994	0.236357
			PC14G02599	PC18G00984	0.236321				PC14G02599	PC18G00984	0.236321
			PC10G00011	PC12G04383	0.236243				PC10G00011	PC12G04383	0.236243
			PC20G00099	PC2G01508	0.236236				PC20G00099	PC2G01508	0.236236
			PC12G04383	PC7G02916	0.236218				PC12G04383	PC7G02916	0.236218
			PC21G00545	PC3G00702	0.236191				PC21G00545	PC3G00702	0.236191
			PC10G00377	PC7G03726	0.236177				PC10G00377	PC7G03726	0.236177
			PC18G00347	PC7G02916	0.236166				PC18G00347	PC7G02916	0.236166
			PC21G00545	PC3G01138	0.236125				PC21G00545	PC3G01138	0.236125
			PC21G02535	PC7G02719	0.236097				PC21G02535	PC7G02719	0.236097
			PC12G03420	PC21G03266	0.236034				PC12G03420	PC21G03266	0.236034
			PC20G01977	PC21G00430	0.235992				PC20G01977	PC21G00430	0.235992
			PC3G00939	PC6G01126	0.235984				PC3G00939	PC6G01126	0.235984
			PC21G00545	PC2G02359	0.235981				PC21G00545	PC2G02359	0.235981
			PC2G03543	PC7G02749	0.235966				PC2G03543	PC7G02749	0.235966
			PC2G00141	PC6G01410	0.235919				PC2G00141	PC6G01410	0.235919
			PC14G01894	PC20G00099	0.23589				PC14G01894	PC20G00099	0.23589
			PC14G02811	PC2G00029	0.235848				PC14G02811	PC2G00029	0.235848
			PC3G01246	PC7G03725	0.23584				PC3G01246	PC7G03725	0.23584
			PC21G00545	PC3G01141	0.235835				PC21G00545	PC3G01141	0.235835
			PC2G00141	PC7G02916	0.235781				PC2G00141	PC7G02916	0.235781
			PC18G00347	PC2G01508	0.235723				PC18G00347	PC2G01508	0.235723
			PC14G02599	PC3G01208	0.235658				PC14G02599	PC3G01208	0.235658
			PC18G00556	PC2G00284	0.235635				PC18G00556	PC2G00284	0.235635
			PC3G01662	PC3G03982	0.23561				PC3G01662	PC3G03982	0.23561
			PC12G01693	PC12G03983	0.235597				PC12G01693	PC12G03983	0.235597
			PC21G02535	PC6G00573	0.235595				PC21G02535	PC6G00573	0.235595
			PC12G01693	PC21G03266	0.23556				PC12G01693	PC21G03266	0.23556
			PC12G01893	PC6G00336	0.235549				PC12G01893	PC6G00336	0.235549
			PC10G03328	PC21G03266	0.235507				PC10G03328	PC21G03266	0.235507
			PC14G00675	PC20G01977	0.235478				PC14G00675	PC20G01977	0.235478
			PC10G00011	PC10G03035	0.235407				PC10G00011	PC10G03035	0.235407
			PC14G01828	PC2G02359	0.235357				PC14G01828	PC2G02359	0.235357
			PC15G00070	PC6G00573	0.235348				PC15G00070	PC6G00573	0.235348
			PC6G01410	PC7G02719	0.235007				PC6G01410	PC7G02719	0.235007
			PC15G00070	PC7G02719	0.234939				PC15G00070	PC7G02719	0.234939
			PC21G02802	PC7G02719	0.234883				PC21G02802	PC7G02719	0.234883
			PC12G02871	PC2G02359	0.234879				PC12G02871	PC2G02359	0.234879
			PC10G03328	PC15G01017	0.234835				PC10G03328	PC15G01017	0.234835
			PC10G03035	PC2G03133	0.234821				PC10G03035	PC2G03133	0.234821
			PC2G00284	PC7G02748	0.234801				PC2G00284	PC7G02748	0.234801
			PC10G00358	PC18G00347	0.234724				PC10G00358	PC18G00347	0.234724
			PC14G02811	PC3G01138	0.234713				PC14G02811	PC3G01138	0.234713
			PC12G04383	PC2G02070	0.2347				PC12G04383	PC2G02070	0.2347
			PC20G01977	PC2G00284	0.234639				PC20G01977	PC2G00284	0.234639
			PC10G03328	PC18G00303	0.234509				PC10G03328	PC18G00303	0.234509
			PC14G02811	PC3G01141	0.234466				PC14G02811	PC3G01141	0.234466
			PC12G04383	PC3G01208	0.234444				PC12G04383	PC3G01208	0.234444
			PC20G00099	PC21G02802	0.23437				PC20G00099	PC21G02802	0.23437
			PC7G02643	PC7G02916	0.234338				PC7G02643	PC7G02916	0.234338
			PC18G00984	PC21G01213	0.234263				PC18G00984	PC21G01213	0.234263
			PC2G01275	PC2G03133	0.234202				PC2G01275	PC2G03133	0.234202
			PC10G00011	PC14G00648	0.234099				PC10G00011	PC14G00648	0.234099
			PC18G02403	PC20G01977	0.234077				PC18G02403	PC20G01977	0.234077
			PC15G01017	PC3G03982	0.234073				PC15G01017	PC3G03982	0.234073
			PC18G00303	PC6G00336	0.234057				PC18G00303	PC6G00336	0.234057
			PC12G01893	PC18G00303	0.234004				PC12G01893	PC18G00303	0.234004
			PC21G00545	PC6G03033	0.233906				PC21G00545	PC6G03033	0.233906
			PC14G01894	PC20G00663	0.23386				PC14G01894	PC20G00663	0.23386
			PC18G00347	PC3G01994	0.233829				PC18G00347	PC3G01994	0.233829
[truncated: 8,631 more rows]

## Sheet: Table S7
Table S7. Correlation between hub genes and edge genes (TFs).
Var1	Var2	cor	p_value
PcWOX13.1	PcWRKY1	0.952385	1.87991e-15
PcWOX13.1	PcRAV	0.929819	3.08983e-13
PcWOX13.1	PcWRKY2	0.922362	1.15485e-12
PcWOX4	PcB3-1	0.919488	1.85391e-12
PcWOX13.1	PcERF1	0.919276	1.91859e-12
PcWOX13.1	PcNAC1	0.909712	8.21016e-12
PcWOX5	PcLBD1	0.893198	7.17032e-11
PcWOX5	PcbHLH1	0.87762	4.09588e-10
PcWOX5	PcNAC2	0.872913	6.62268e-10
PcWOX13.1	PcB3-2	0.853028	4.16763e-09
PcWOX5	PcMYB1	0.846887	6.97096e-09
PcWOX5	PcMYB2	0.824813	3.73941e-08
PcWOX5	PcC3H	0.822162	4.5043e-08
PcWOX5	PcWRKY3	0.821869	4.59685e-08
PcWOX9	PcWRKY4	0.804925	1.40795e-07
PcWOX4	PcAP2-1	0.788136	3.8556e-07
PcWOX13.1	PcARR-B1	0.78689	4.14007e-07
PcWOX10	PcZF-HD	0.76484	1.35678e-06
PcWOX5	PcMYB3	0.760115	1.7212e-06
PcWOX4	PcERF2	0.746046	3.38973e-06
PcWOX8	PcWRKY4	0.741153	4.24767e-06
PcWOX9	PcTrihelix1	0.735153	5.56413e-06
PcWOX4	PcHB-other1	0.727236	7.86036e-06
PcWOX10	PcE2F/DP	0.727024	7.93185e-06
PcWOX13.2	PcWRKY5	0.725873	8.33214e-06
PcWOX13.2	PcARR-B2	0.720123	1.06157e-05
PcWOX8	PcTrihelix1	0.714563	1.33434e-05
PcWOX4	PcbHLH2	0.69903	2.46031e-05
PcWOX5	PcMYB4	0.695364	2.82693e-05
PcWOX13.2	PcERF3	0.694742	2.89369e-05
PcWUS	PcWRKY6	0.681359	4.7199e-05
PcWOX3.2	PcARR-B2	0.6762	5.6619e-05
PcWOX13.2	PcAP2-2	0.675814	5.73872e-05
PcWOX5	PcHSF1	0.668208	7.45393e-05
PcWOX3.1	PcbHLH3	0.65933	0.000100222
PcWOX10	PcbHLH4	0.657712	0.00010567
PcWOX10	PcG2-like1	0.652713	0.000124199
PcWOX13.2	PcFAR1-1	0.641565	0.000176257
PcWOX5	PcNF-YB	0.640745	0.000180755
PcWUS	PcCPP1	0.64012	0.000184254
PcWOX10	PcB3-3	0.637363	0.000200403
PcWOX13.1	PcbHLH5	0.6369	0.000203238
PcWOX13.2	PcHD-ZIP1	0.63662	0.000204968
PcWOX13.2	PcHB-other2	0.636401	0.000206328
PcWOX8	PcNin-like	0.628264	0.000262963
PcWOX9	PcERF4	0.627291	0.000270578
PcWOX9	PcNin-like	0.626342	0.000278191
PcWOX3.1	PcWRKY7	0.621528	0.000319806
PcWOX8	PcERF4	0.620298	0.000331278

## Sheet: Table S8
Table S8. Normalized expression of 49 transcription factors significantly associated with PcWOXmodules.
gene	L1	L2	L3	L4	L5	L6	R1	R2	R3	R4	R5	R6	Fi1	Fi2	Fi3	Fi4	Fi5	Fi6
PcWRKY1	0.016	0.0156667	0.027	0	0.0416667	0.103667	0	0.023	0.015	0.0146667	0.0833333	0.0146667	0.114333	0.0643333	0.0593333	0.03	0.0553333	0.0523333
PcRAV	0.673333	0.641667	0.716667	0.379	1.686	0.481333	0.127	0.139	0.400333	0.249	0.918667	0.313667	0.06	0	0.0406667	0.118	0.563	0.157667
PcWRKY2	0.075	0.0333333	0.0113333	0.037	0.176	0.193333	0.074	0.0333333	0.0476667	0.0426667	0.0653333	0.102667	0.115667	0.053	0.160667	0.153667	0.123	0.088
PcB3-1	3.68467	2.94567	0.207333	0.367	0.368667	0.569333	0.601667	3.20433	2.33867	2.962	2.006	8.189	0.580667	1.13367	0.405	0.674333	1.38933	1.52133
PcERF1	0.208	0.0583333	0.025	0.107	0.0633333	0.0123333	0.0896667	0.0753333	0.108333	0.125667	0.0726667	0.027	0.360667	0.117667	0.469667	0.240333	0.164333	0.189333
PcNAC1	0.134333	0.0173333	0.028	0.015	0.0306667	0	0.076	0.144667	0.508	0.482333	0.0676667	0	2.03967	1.58267	1.03233	1.16767	0.029	0.160667
PcLBD1	24.7753	21.7943	21.5707	24.2077	17.6413	19.1113	28.399	22.4193	22.9513	31.097	17.428	14.401	51.1833	23.4653	31.4087	62.3447	25.6083	24.25
PcbHLH1	0.419667	0.049	3.54567	1.55433	0.174333	0	1.01967	0.665	2.155	4.04367	0.775333	0.367	12.8577	3.975	8.02733	18.473	5.804	10.411
PcNAC2	11.4977	11.3823	2.79567	9.37633	1.41	1.82667	11.3373	9.50867	11.3737	17.6997	10.066	6.489	65.8853	9.487	29.546	58.6797	10.182	9.246
PcB3-2	1.95933	3.69033	10.5957	5.80567	3.12733	3.82	0.0583333	0.0786667	0.0636667	0.642667	0.629667	0.197333	1.09433	0.891	1.68433	1.21133	0.616667	0.868667
PcMYB1	9.29333	4.28633	3.34767	5.201	7.292	9.50733	3.783	0.663333	1.43567	3.67867	2.431	1.51433	71.6977	7.32133	36.8077	51.7113	14.8383	27.6187
PcMYB2	0.379333	0.358667	0.0186667	0	0.033	0.0953333	0.212333	0.350667	0.104	0.109667	0.052	0.0713333	35.6607	19.4153	13.6277	26.7173	19.859	13.644
PcC3H	0.631667	0.186	1.067	1.14	4.31333	1.592	0.517	0.236667	4.79767	2.58633	6.49533	10.876	38.395	2.64933	19.744	69.0633	50.908	18.9677
PcWRKY3	43.079	43.7753	48.1257	58.7323	18.6633	47.9767	62.1237	39.9797	71.8083	158.135	91.701	34.3047	272.584	83.5743	174.31	296.601	110.943	127.011
PcWRKY4	0.0116667	0.0116667	0.332	0.770667	4.11	4.076	0.0113333	0.0443333	0.034	0.06	0.619333	0.288667	0.304	0.104	0.166667	0.222667	0.973	0.709333
PcAP2-1	0.831667	0.48	0.0213333	0.0223333	0.0413333	0.0636667	0.675	3.43033	4.75633	4.497	2.14467	12.0367	1.37833	1.00933	5.308	7.89233	3.263	9.292
PcARR-B1	18.3813	19.5353	23.1303	12.2043	17.392	15.322	15.4153	17.98	22.2897	13.4553	13.9497	19.801	6.70067	12.5977	10.3757	3.92	4.652	8.84
PcZF-HD	0.038	0.0803333	0.439	0.575667	0.764667	0.159667	0.947667	1.20267	0.358667	0.587667	2.039	3.27233	0	0	0	0.154	0.681	0.246333
PcMYB3	8.77433	12.9413	13.311	17.5233	9.179	9.35667	11.8323	11.827	13.69	17.6543	11.878	7.90633	30.0577	18.566	22.8887	30.4463	13.7913	15.9233
PcERF2	2.10233	2.721	0.218667	0	0	0	0.323333	2.27933	1.01	0.471333	0.351667	1.75567	0.214667	0.405	0.356667	0.846667	0.195	1.57667
PcTrihelix1	34.7547	14.151	0.597667	1.094	30.6437	15.918	47.3573	21.8003	14.3973	9.15533	20.801	26.042	14.9637	8.23167	12.0697	24.395	23.134	13.5963
PcHB1	0.042	0.0403333	0	0	0.0353333	0.0326667	0	0.164667	0.0653333	0.0326667	0	0.139333	0	0.150333	0	0	0	0.0636667
PcE2F/DP	0	0.0583333	0	0.054	0.251333	0.0946667	0	0.171667	0.168	0.052	0.690333	1.044	0	0	0	0	0.751333	0.333333
PcWRKY5	359.94	290.67	158.387	86.755	74.9387	66.306	388.396	299.392	385.816	523.501	428.743	184.263	66.979	86.061	116.874	118.329	190.085	66.8417
PcARR-B2	7.23533	9.428	3.706	1.57067	1.46	1.381	19.5323	44.681	41.4723	24.5627	4.323	0.765667	6.88867	6.17933	5.65067	9.07267	2.80133	1.14767
PcbHLH2	0.05	0.0626667	0.013	0.0433333	0.108333	0.0373333	0.334	9.36733	2.49567	1.12433	0.772667	0.395333	0.542	3.627	0.653	0.4	4.529	4.467
PcMYB4	9.90467	8.089	16.6173	24.331	13.3027	21.715	2.37	1.64433	4.50833	24.2767	12.638	2.42933	48.5633	11.498	49.9333	102.05	80.783	86.1497
PcERF3	287.425	391.607	88.2103	54.2487	53.7903	41.7067	238.589	300.282	378.879	226.553	113.459	109.188	41.8733	125.186	95.968	41.571	68.8113	72.1053
PcWRKY6	11.9533	12.721	12.9037	15.6287	0.0346667	0	10.463	8.637	11.8447	6.67733	0.0573333	0	5.539	6.525	6.157	3.79667	0	0.0336667
PcAP2-2	16.6357	14.7963	7.35133	6.47967	4.39367	2.48967	10.173	17.125	17.3713	13.461	4.658	3.982	15.9377	16.7887	16.857	13.5013	9.598	12.2437
PcHSF1	8.07433	5.85167	10.4077	12.0483	9.60433	6.70867	10.8563	7.11167	10.4613	14.471	10.1273	6.84067	21.9217	10.6533	15.833	21.8733	13.3303	19.707
PcbHLH3	0.131667	0.325667	0	0.0903333	0.0256667	0.082	0	0.159333	0.0883333	0.0563333	0	0.0876667	0	0	0	0.0303333	0.105667	0.0286667
PcbHLH4	7.49333	6.722	14.065	18.76	18.8767	15.9873	15.9663	12.3257	13.3117	15.119	25.1247	32.325	15.369	13.253	13.1133	17.0073	18.5667	17.0863
PcG2	0	0	0.033	0	1.358	0	0	0	0	0	0.611	1.66	0	0	0	0	0.660667	0.094
PcFAR1-1	19.701	14.7557	28.6387	22.4533	29.5217	18.8847	77.627	79.706	103.735	77.229	79.1397	83.5697	36.1547	48.5657	39.0737	32.323	41.6813	45.195
PcNF-YB	0.383333	0.211	0.089	0.158	0.447333	0.105	1.49233	2.31633	2.60733	3.984	1.24133	2.525	13.4267	12.8903	11.1983	11.7483	13.14	10.3253
PcCPP1	12.896	15.3393	8.46667	9.24267	1.26167	0.806667	9.668	10.7877	11.6537	10.9497	0.512	4.86933	13.056	11.7333	13.048	7.26567	0.867333	0.805333
PcB3-3	4.65467	3.76767	5.113	10.2003	8.21	12.3593	5.961	5.99967	5.858	7.27633	11.5047	16.142	3.665	5.662	3.59067	5.356	7.44067	8.91667
PcbHLH5	11.478	16.005	6.38967	5.00933	14.5383	2.553	0.767	0.641333	0.800667	0.652333	0.402667	0.797667	6.06433	2.68033	13.1203	13.1257	18.782	15.9167
PcHD-ZIP1	5.07767	4.17067	5.737	5.65067	3.72867	5.83433	15.4083	14.2347	13.453	14.1013	15.0943	8.749	5.24733	5.89067	6.65133	5.34267	13.6573	9.12167
PcHB2	0.034	0.247667	0.151333	0.160667	0	0	0.786	0.746333	1.221	0.953667	0	0	0.837	0	0.301667	0.329667	0	0
PcNin	16.5353	16.97	6.93	3.24133	7.44067	10.3217	4.725	8.65867	6.87133	4.73533	6.99667	6.799	1.772	2.91533	2.854	2.12433	3.37567	3.66233
PcERF4	428.811	339.644	285.847	658.677	520.92	623.794	415.268	417.705	511.098	595.838	497.544	544.239	282.896	276.055	271.406	295.356	386.921	381.543
PcWRKY7	11.6713	15.34	13.6947	14.819	11.0403	11.0293	7.311	7.533	6.36133	6.55567	6.86167	8.59733	8.31567	9.96233	10.5617	8.833	8.93733	8.50833
PcHSF2	102.36	96.1037	75.4187	91.8327	55.686	49.619	15.435	27.554	29.7157	38.819	27.5263	23.1323	41.2703	21.812	37.0993	80.28	33.1343	40.565
PcbZIP1	31.562	79.9213	37.9773	10.4673	13.8553	8.113	48.8157	31.8653	93.156	50.647	62.1893	31.065	64.2087	75.5023	109.458	28.3373	44.7397	37.1113
PcC2H2-4	6.882	6.77233	7.623	11.1957	13.9167	13.4167	35.9413	18.921	26.2727	24.7847	23.8197	37.9273	9.368	11.8193	10.4417	9.27233	12.4377	11.319
PcC2H2-3	15.2173	8.037	13.9733	12.2643	14.854	16.0253	24.009	20.533	24.5663	23.9033	28.9123	34.5073	13.713	14.701	12.0763	13.8923	17.1427	14.8083
PcWRKY8	2.856	3.64067	3.643	2.092	4.19867	5.44367	2.90533	3.16867	2.67633	2.288	4.74033	7.452	2.87633	2.68167	3.13867	2.78533	6.02567	6.87367
